# Supplementary material for: Data Mining by Pluralistic Approach on CRISPR Gene Editing in Plants
Source: Front Plant Sci. 2019 Jul 9;10:801. doi: 10.3389/fpls.2019.00801 (PMC6632506; doi:10.3389/fpls.2019.00801)
Supplement: MATERIAL S1 — CRISPR Edited gene lists. List Genes edited in the crops for various functional features which includes PMD ID, Gene Name, PMID, Article Title, Abstract, First Author (First Last), All authors (Last, Initials), Affiliations. [file Data_Sheet_1.CSV]

Sequence Name	Name	Type	Sequence	Minimum	Maximum	Length	# Intervals	Direction	Direction
pBAtC	NOS promoter	promoter	GAACCGCAACGTTGAAGGAGCCACTGAGCCGCGGGTTTCTGGAGTTTAATGAGCTAAGCACATACGTCAGAAACCATTATTGCGCGTTCAAAAGTCGCCTAAGGTCACTATCAGCTAGCAAATATTTCTTGTCAAAAATGCTCCACTGACGTTCCATAAATTCCCCTCGGTATCCAATTA	13535	13714	180	1	reverse	reverse
pBAtC	BlpR	CDS	ATGAGCCCAGAACGACGCCCGGCCGACATCCGCCGTGCCACCGAGGCGGACATGCCGGCGGTCTGCACCATCGTCAACCACTACATCGAGACAAGCACGGTCAACTTCCGTACCGAGCCGCAGGAACCGCAGGAGTGGACGGACGACCTCGTCCGTCTGCGGGAGCGCTATCCCTGGCTCGTCGCCGAGGTGGACGGCGAGGTCGCCGGCATCGCCTACGCGGGTCCCTGGAAGGCACGCAACGCCTACGACTGGACGGCCGAGTCGACCGTGTACGTCTCCCCCCGCCACCAGCGGACGGGACTGGGCTCCACGCTCTACACCCACCTTCTGAAGTCCCTGGAGGCACAGGGCTTCAAGAGCGTGGTCGCTGTCATCGGGCTGCCCAACGACCCGAGC…	12942	13493	552	1	reverse	reverse
pBAtC	NOS terminator	terminator	GATCTAGTAACATAGATGACACCGCGCGCGATAATTTATCCTAGTTTGCGCGCTATATTTTGTTTTCTATCGCGTATTAAATGTATAATTGCGGGACTCTAATCATAAAAACCCATCTCATAAATAACGTCATGCATTACATGTTAATTATTACATGCTTAACGTAATTCAACAGAAATTATATGATAATCATCGCAAGACCGGCAACAGGATTCAATCTTAAGAAACTTTATTGCCAAATGTTTGAACGATC	12670	12922	253	1	forward	forward
pBAtC	LB T-DNA repeat	misc_feature	TGGCAGGATATATTGTGGTGTAAAC	12553	12577	25	1	forward	forward
pBAtC	SmR	CDS	ATGGGGGAAGCGGTGATCGCCGAAGTATCGACTCAACTATCAGAGGTAGTTGGCGTCATCGAGCGCCATCTCGAACCGACGTTGCTGGCCGTACATTTGTACGGCTCCGCAGTGGATGGCGGCCTGAAGCCACACAGTGATATTGATTTGCTGGTTACGGTGACCGTAAGGCTTGATGAAACAACGCGGCGAGCTTTGATCAACGACCTTTTGGAAACTTCGGCTTCCCCTGGAGAGAGCGAGATTCTCCGCGCTGTAGAAGTCACCATTGTTGTGCACGACGACATCATTCCGTGGCGTTATCCAGCTAAGCGCGAACTGCAATTTGGAGAATGGCAGCGCAATGACATTCTTGCAGGTATCTTCGAGCCAGCCACGATCGACATTGATCTGGCTATC…	11241	12032	792	1	reverse	reverse
pBAtC	pBR322ori-F	primer_bind	GGGAAACGCCTGGTATCTTT	10487	10506	20	1	reverse	reverse
pBAtC	ori	rep_origin	TTGAGATCCTTTTTTTCTGCGCGTAATCTGCTGCTTGCAAACAAAAAAACCACCGCTACCAGCGGTGGTTTGTTTGCCGGATCAAGAGCTACCAACTCTTTTTCCGAAGGTAACTGGCTTCAGCAGAGCGCAGATACCAAATACTGTCCTTCTAGTGTAGCCGTAGTTAGGCCACCACTTCAAGAACTCTGTAGCACCGCCTACATACCTCGCTCTGCTAATCCTGTTACCAGTGGCTGCTGCCAGTGGCGATAAGTCGTGTCTTACCGGGTTGGACTCAAGACGATAGTTACCGGATAAGGCGCAGCGGTCGGGCTGAACGGGGGGTTCGTGCACACAGCCCAGCTTGGAGCGAACGACCTACACCGAACTGAGATACCTACAGCGTGAGCTATGAGA…	10407	10995	589	1	reverse	reverse
pBAtC	L4440	primer_bind	AGCGAGTCAGTGAGCGAG	10236	10253	18	1	reverse	reverse
pBAtC	pRS-marker	primer_bind	CGGCATCAGAGCAGATTGTA	10136	10155	20	1	forward	forward
pBAtC	bom	misc_feature	CGCAGCCATGACCCAGTCACGTAGCGATAGCGGAGTGTATACTGGCTTAACTATGCGGCATCAGAGCAGATTGTACTGAGAGTGCACCATATGCGGTGTGAAATACCGCACAGATGCGTAAGGAGAAAATACCGCATCAGG	10081	10221	141	1	forward	forward
pBAtC	pGEX 3'	primer_bind	CCGGGAGCTGCATGTGTCAGAGG	9973	9995	23	1	reverse	reverse
pBAtC	pVS1 oriV	rep_origin	TGTGGATAGCACGTACATTGGGAACCCAAAGCCGTACATTGGGAACCGGAACCCGTACATTGGGAACCCAAAGCCGTACATTGGGAACCGGTCACACATGTAAGTGACTGATATAAAAGAGAAAAAAGGCGATTTTTCCGCCTAAAACTCTTTAAAACTTATTAAAACTCTTAAAACCCGCCTGGCCTGTGCATA	9543	9737	195	1	forward	forward
pBAtC	pVS1 RepA	CDS	GTGAGCGGTCGCAAACCATCCGGCCCGGTACAAATCGGCGCGGCGCTGGGTGATGACCTGGTGGAGAAGTTGAAGGCCGCGCAGGCCGCCCAGCGGCAACGCATCGAGGCAGAAGCACGCCCCGGTGAATCGTGGCAAGCGGCCGCTGATCGAATCCGCAAAGAATCCCGGCAACCGCCGGCAGCCGGTGCGCCGTCGATTAGGAAGCCGCCCAAGGGCGACGAGCAACCAGATTTTTTCGTTCCGATGCTCTATGACGTGGGCACCCGCGATAGTCGCAGCATCATGGACGTGGCCGTTTTCCGTCTGTCGAAGCGTGACCGACGAGCTGGCGAGGTGATCCGCTACGAGCTTCCAGACGGGCACGTAGAGGTTTCCGCAGGGCCGGCCGGCATGGCC…	8404	9477	1074	1	forward	forward
pBAtC	pVS1 StaA	CDS	ATGAAGGTTATCGCTGTACTTAACCAGAAAGGCGGGTCAGGCAAGACGACCATCGCAACCCATCTAGCCCGCGCCCTGCAACTCGCCGGGGCCGATGTTCTGTTAGTCGATTCCGATCCCCAGGGCAGTGCCCGCGATTGGGCGGCCGTGCGGGAAGATCAACCGCTAACCGTTGTCGGCATCGACCGCCCGACGATTGACCGCGACGTGAAGGCCATCGGCCGGCGCGACTTCGTAGTGATCGACGGAGCGCCCCAGGCGGCGGACTTGGCTGTGTCCGCGATCAAGGCAGCCGACTTCGTGCTGATTCCGGTGCAGCCAAGCCCTTACGACATATGGGCCACCGCCGACCTGGTGGAGCTGGTTAAGCAGCGCATTGAGGTCACGGATGGAAGGCTA…	7346	7975	630	1	forward	forward
pBAtC	RB T-DNA repeat	misc_feature	TGACAGGATATATTGGCGGGTAAAC	5991	6015	25	1	forward	forward
pBAtC	attB2	protein_bind	ACCACTTTGTACAAGAAAGCTGGGT	5647	5671	25	1	reverse	reverse
pBAtC	HA	CDS	TACCCCTACGACGTGCCCGACTACGCC	5616	5642	27	1	forward	forward
pBAtC	SV40 NLS	CDS	CCAAAGAAAAAGAGAAAAGTA	5595	5615	21	1	forward	forward
pBAtC	Cas9	CDS	ATGGACAAGAAGTACAGCATCGGCCTGGACATCGGTACCAACAGCGTGGGCTGGGCCGTGATCACCGACGAGTACAAGGTGCCCAGCAAGAAGTTCAAGGTGCTGGGCAACACCGACCGCCACAGCATCAAGAAGAACCTGATCGGCGCCCTGCTGTTCGACAGCGGCGAGACCGCCGAGGCCACCCGCCTGAAGCGCACCGCCCGCCGCCGCTACACCCGCCGCAAGAACCGCATCTGCTACCTGCAGGAGATCTTCAGCAACGAGATGGCCAAGGTGGACGACAGCTTCTTCCACCGCCTGGAGGAGAGCTTCCTGGTGGAGGAGGACAAGAAGCACGAGCGCCACCCCATCTTCGGCAACATCGTGGACGAGGTGGCCTACCACGAGAAGTACCCC…	1476	5579	4104	1	forward	forward
pBAtC	attB1	protein_bind	ACAAGTTTGTACAAAAAAGCAGGCT	1449	1473	25	1	forward	forward
pBAtC	35S promoter	primer_bind	CTATCCTTCGCAAGACCCTTC	1293	1313	21	1	forward	forward
pBAtC	CaMV 35S promoter	promoter	TGAGACTTTTCAACAAAGGGTAATATCGGGAAACCTCCTCGGATTCCATTGCCCAGCTATCTGTCACTTCATCAAAAGGACAGTAGAAAAGGAAGGTGGCACCTACAAATGCCATCATTGCGATAAAGGAAAGGCTATCGTTCAAGATGCCCCTGCCGACAGTGGTCCCAAAGATGGACCCCCACCCACGAGGAGCATCGTGGAAAAAGAAGACGTTCCAACCACGTCTTCAAAGCAAGTGGATTGATGTGATATCTCCACTGACGTAAGGGATGACGCACAATCCCACTATCCTTCGCAAGACCCTTCCTCTATATAAGGAAGTTCATTTCATTTGGAGAGGAC	1005	1349	345	1	forward	forward
pBAtC	gRNA scaffold	misc_RNA	GTTTTAGAGCTAGAAATAGCAAGTTAAAATAAGGCTAGTCCGTTATCAACTTGAAAAAGTGGCACCGAGTCGGTGC	13	88	76	1	reverse	reverse
pHAtC	NOS promoter	promoter	GAACCGCAACGTTGAAGGAGCCACTGAGCCGCGGGTTTCTGGAGTTTAATGAGCTAAGCACATACGTCAGAAACCATTATTGCGCGTTCAAAAGTCGCCTAAGGTCACTATCAGCTAGCAAATATTTCTTGTCAAAAATGCTCCACTGACGTTCCATAAATTCCCCTCGGTATCCAATTA	14181	14360	180	1	reverse	reverse
pHAtC	HygR	CDS	ATGAAAAAGCCTGAACTCACCGCGACGTCTGTCGAGAAGTTTCTGATCGAAAAGTTCGACAGCGTCTCCGACCTGATGCAGCTCTCGGAGGGCGAAGAATCTCGTGCTTTCAGCTTCGATGTAGGAGGGCGTGGATATGTCCTGCGGGTAAATAGCTGCGCCGATGGTTTCTACAAAGATCGTTATGTTTATCGGCACTTTGCATCGGCCGCGCTCCCGATTCCGGAAGTGCTTGACATTGGGGAGTTCAGCGAGAGCCTGACCTATTGCATCTCCCGCCGTGCACAGGGTGTCACGTTGCAAGACCTGCCTGAAACCGAACTGCCCGCTGTTCTTCAGCCGGTCGCGGAGGCTATGGATGCTATCGCTGCGGCCGATCTTAGCCAGACGAGCGGGTTC…	13120	14145	1026	1	reverse	reverse
pHAtC	NOS terminator	terminator	GATCTAGTAACATAGATGACACCGCGCGCGATAATTTATCCTAGTTTGCGCGCTATATTTTGTTTTCTATCGCGTATTAAATGTATAATTGCGGGACTCTAATCATAAAAACCCATCTCATAAATAACGTCATGCATTACATGTTAATTATTACATGCTTAACGTAATTCAACAGAAATTATATGATAATCATCGCAAGACCGGCAACAGGATTCAATCTTAAGAAACTTTATTGCCAAATGTTTGAACGATC	12670	12922	253	1	forward	forward
pHAtC	LB T-DNA repeat	misc_feature	TGGCAGGATATATTGTGGTGTAAAC	12553	12577	25	1	forward	forward
pHAtC	SmR	CDS	ATGGGGGAAGCGGTGATCGCCGAAGTATCGACTCAACTATCAGAGGTAGTTGGCGTCATCGAGCGCCATCTCGAACCGACGTTGCTGGCCGTACATTTGTACGGCTCCGCAGTGGATGGCGGCCTGAAGCCACACAGTGATATTGATTTGCTGGTTACGGTGACCGTAAGGCTTGATGAAACAACGCGGCGAGCTTTGATCAACGACCTTTTGGAAACTTCGGCTTCCCCTGGAGAGAGCGAGATTCTCCGCGCTGTAGAAGTCACCATTGTTGTGCACGACGACATCATTCCGTGGCGTTATCCAGCTAAGCGCGAACTGCAATTTGGAGAATGGCAGCGCAATGACATTCTTGCAGGTATCTTCGAGCCAGCCACGATCGACATTGATCTGGCTATC…	11241	12032	792	1	reverse	reverse
pHAtC	pBR322ori-F	primer_bind	GGGAAACGCCTGGTATCTTT	10487	10506	20	1	reverse	reverse
pHAtC	ori	rep_origin	TTGAGATCCTTTTTTTCTGCGCGTAATCTGCTGCTTGCAAACAAAAAAACCACCGCTACCAGCGGTGGTTTGTTTGCCGGATCAAGAGCTACCAACTCTTTTTCCGAAGGTAACTGGCTTCAGCAGAGCGCAGATACCAAATACTGTCCTTCTAGTGTAGCCGTAGTTAGGCCACCACTTCAAGAACTCTGTAGCACCGCCTACATACCTCGCTCTGCTAATCCTGTTACCAGTGGCTGCTGCCAGTGGCGATAAGTCGTGTCTTACCGGGTTGGACTCAAGACGATAGTTACCGGATAAGGCGCAGCGGTCGGGCTGAACGGGGGGTTCGTGCACACAGCCCAGCTTGGAGCGAACGACCTACACCGAACTGAGATACCTACAGCGTGAGCTATGAGA…	10407	10995	589	1	reverse	reverse
pHAtC	L4440	primer_bind	AGCGAGTCAGTGAGCGAG	10236	10253	18	1	reverse	reverse
pHAtC	pRS-marker	primer_bind	CGGCATCAGAGCAGATTGTA	10136	10155	20	1	forward	forward
pHAtC	bom	misc_feature	CGCAGCCATGACCCAGTCACGTAGCGATAGCGGAGTGTATACTGGCTTAACTATGCGGCATCAGAGCAGATTGTACTGAGAGTGCACCATATGCGGTGTGAAATACCGCACAGATGCGTAAGGAGAAAATACCGCATCAGG	10081	10221	141	1	forward	forward
pHAtC	pGEX 3'	primer_bind	CCGGGAGCTGCATGTGTCAGAGG	9973	9995	23	1	reverse	reverse
pHAtC	pVS1 oriV	rep_origin	TGTGGATAGCACGTACATTGGGAACCCAAAGCCGTACATTGGGAACCGGAACCCGTACATTGGGAACCCAAAGCCGTACATTGGGAACCGGTCACACATGTAAGTGACTGATATAAAAGAGAAAAAAGGCGATTTTTCCGCCTAAAACTCTTTAAAACTTATTAAAACTCTTAAAACCCGCCTGGCCTGTGCATA	9543	9737	195	1	forward	forward
pHAtC	pVS1 RepA	CDS	GTGAGCGGTCGCAAACCATCCGGCCCGGTACAAATCGGCGCGGCGCTGGGTGATGACCTGGTGGAGAAGTTGAAGGCCGCGCAGGCCGCCCAGCGGCAACGCATCGAGGCAGAAGCACGCCCCGGTGAATCGTGGCAAGCGGCCGCTGATCGAATCCGCAAAGAATCCCGGCAACCGCCGGCAGCCGGTGCGCCGTCGATTAGGAAGCCGCCCAAGGGCGACGAGCAACCAGATTTTTTCGTTCCGATGCTCTATGACGTGGGCACCCGCGATAGTCGCAGCATCATGGACGTGGCCGTTTTCCGTCTGTCGAAGCGTGACCGACGAGCTGGCGAGGTGATCCGCTACGAGCTTCCAGACGGGCACGTAGAGGTTTCCGCAGGGCCGGCCGGCATGGCC…	8404	9477	1074	1	forward	forward
pHAtC	pVS1 StaA	CDS	ATGAAGGTTATCGCTGTACTTAACCAGAAAGGCGGGTCAGGCAAGACGACCATCGCAACCCATCTAGCCCGCGCCCTGCAACTCGCCGGGGCCGATGTTCTGTTAGTCGATTCCGATCCCCAGGGCAGTGCCCGCGATTGGGCGGCCGTGCGGGAAGATCAACCGCTAACCGTTGTCGGCATCGACCGCCCGACGATTGACCGCGACGTGAAGGCCATCGGCCGGCGCGACTTCGTAGTGATCGACGGAGCGCCCCAGGCGGCGGACTTGGCTGTGTCCGCGATCAAGGCAGCCGACTTCGTGCTGATTCCGGTGCAGCCAAGCCCTTACGACATATGGGCCACCGCCGACCTGGTGGAGCTGGTTAAGCAGCGCATTGAGGTCACGGATGGAAGGCTA…	7346	7975	630	1	forward	forward
pHAtC	RB T-DNA repeat	misc_feature	TGACAGGATATATTGGCGGGTAAAC	5991	6015	25	1	forward	forward
pHAtC	attB2	protein_bind	ACCACTTTGTACAAGAAAGCTGGGT	5647	5671	25	1	reverse	reverse
pHAtC	HA	CDS	TACCCCTACGACGTGCCCGACTACGCC	5616	5642	27	1	forward	forward
pHAtC	SV40 NLS	CDS	CCAAAGAAAAAGAGAAAAGTA	5595	5615	21	1	forward	forward
pHAtC	Cas9	CDS	ATGGACAAGAAGTACAGCATCGGCCTGGACATCGGTACCAACAGCGTGGGCTGGGCCGTGATCACCGACGAGTACAAGGTGCCCAGCAAGAAGTTCAAGGTGCTGGGCAACACCGACCGCCACAGCATCAAGAAGAACCTGATCGGCGCCCTGCTGTTCGACAGCGGCGAGACCGCCGAGGCCACCCGCCTGAAGCGCACCGCCCGCCGCCGCTACACCCGCCGCAAGAACCGCATCTGCTACCTGCAGGAGATCTTCAGCAACGAGATGGCCAAGGTGGACGACAGCTTCTTCCACCGCCTGGAGGAGAGCTTCCTGGTGGAGGAGGACAAGAAGCACGAGCGCCACCCCATCTTCGGCAACATCGTGGACGAGGTGGCCTACCACGAGAAGTACCCC…	1476	5579	4104	1	forward	forward
pHAtC	attB1	protein_bind	ACAAGTTTGTACAAAAAAGCAGGCT	1449	1473	25	1	forward	forward
pHAtC	35S promoter	primer_bind	CTATCCTTCGCAAGACCCTTC	1293	1313	21	1	forward	forward
pHAtC	CaMV 35S promoter	promoter	TGAGACTTTTCAACAAAGGGTAATATCGGGAAACCTCCTCGGATTCCATTGCCCAGCTATCTGTCACTTCATCAAAAGGACAGTAGAAAAGGAAGGTGGCACCTACAAATGCCATCATTGCGATAAAGGAAAGGCTATCGTTCAAGATGCCCCTGCCGACAGTGGTCCCAAAGATGGACCCCCACCCACGAGGAGCATCGTGGAAAAAGAAGACGTTCCAACCACGTCTTCAAAGCAAGTGGATTGATGTGATATCTCCACTGACGTAAGGGATGACGCACAATCCCACTATCCTTCGCAAGACCCTTCCTCTATATAAGGAAGTTCATTTCATTTGGAGAGGAC	1005	1349	345	1	forward	forward
pHAtC	gRNA scaffold	misc_RNA	GTTTTAGAGCTAGAAATAGCAAGTTAAAATAAGGCTAGTCCGTTATCAACTTGAAAAAGTGGCACCGAGTCGGTGC	13	88	76	1	reverse	reverse
pHDE-35S-Cas9-mCherry	pVS1 StaA	CDS	ATGAAGGTTATCGCTGTACTTAACCAGAAAGGCGGGTCAGGCAAGACGACCATCGCAACCCATCTAGCCCGCGCCCTGCAACTCGCCGGGGCCGATGTTCTGTTAGTCGATTCCGATCCCCAGGGCAGTGCCCGCGATTGGGCGGCCGTGCGGGAAGATCAACCGCTAACCGTTGTCGGCATCGACCGCCCGACGATTGACCGCGACGTGAAGGCCATCGGCCGGCGCGACTTCGTAGTGATCGACGGAGCGCCCCAGGCGGCGGACTTGGCTGTGTCCGCGATCAAGGCAGCCGACTTCGTGCTGATTCCGGTGCAGCCAAGCCCTTACGACATATGGGCCACCGCCGACCTGGTGGAGCTGGTTAAGCAGCGCATTGAGGTCACGGATGGAAGGCTA…	13484	14113	630	1	reverse	reverse
pHDE-35S-Cas9-mCherry	pVS1 RepA	CDS	GGTCGCAAACCATCCGGCCCGGTACAAATCGGCGCGGCGCTGGGTGATGACCTGGTGGAGAAGTTGAAGGCCGCGCAGGCCGCCCAGCGGCAACGCATCGAGGCAGAAGCACGCCCCGGTGAATCGTGGCAAGCGGCCGCTGATCGAATCCGCAAAGAATCCCGGCAACCGCCGGCAGCCGGTGCGCCGTCGATTAGGAAGCCGCCCAAGGGCGACGAGCAACCAGATTTTTTCGTTCCGATGCTCTATGACGTGGGCACCCGCGATAGTCGCAGCATCATGGACGTGGCCGTTTTCCGTCTGTCGAAGCGTGACCGACGAGCTGGCGAGGTGATCCGCTACGAGCTTCCAGACGGGCACGTAGAGGTTTCCGCAGGGCCGGCCGGCATGGCCAGTGTG…	11983	13050	1068	1	reverse	reverse
pHDE-35S-Cas9-mCherry	pVS1 oriV	rep_origin	TATGCACAGGCCAGGCGGGTTTTAAGAGTTTTAATAAGTTTTAAAGAGTTTTAGGCGGAAAAATCGCCTTTTTTCTCTTTTATATCAGTCACTTACATGTGTGACCGGTTCCCAATGTACGGCTTTGGGTTCCCAATGTACGGGTTCCGGTTCCCAATGTACGGCTTTGGGTTCCCAATGTACGTGCTATCCACA	11723	11917	195	1	forward	forward
pHDE-35S-Cas9-mCherry	pGEX 3'	primer_bind	CCGGGAGCTGCATGTGTCAGAGG	11465	11487	23	1	forward	forward
pHDE-35S-Cas9-mCherry	pRS-marker	primer_bind	CGGCATCAGAGCAGATTGTA	11305	11324	20	1	reverse	reverse
pHDE-35S-Cas9-mCherry	bom	misc_feature	CCTGATGCGGTATTTTCTCCTTACGCATCTGTGCGGTATTTCACACCGCATATGGTGCACTCTCAGTACAATCTGCTCTGATGCCGCATAGTTAAGCCAGTATACACTCCGCTATCGCTACGTGACTGGGTCATGGCTGCG	11239	11379	141	1	forward	forward
pHDE-35S-Cas9-mCherry	L4440	primer_bind	AGCGAGTCAGTGAGCGAG	11207	11224	18	1	forward	forward
pHDE-35S-Cas9-mCherry	pBR322ori-F	primer_bind	GGGAAACGCCTGGTATCTTT	10954	10973	20	1	forward	forward
pHDE-35S-Cas9-mCherry	ori	rep_origin	TTGAGATCCTTTTTTTCTGCGCGTAATCTGCTGCTTGCAAACAAAAAAACCACCGCTACCAGCGGTGGTTTGTTTGCCGGATCAAGAGCTACCAACTCTTTTTCCGAAGGTAACTGGCTTCAGCAGAGCGCAGATACCAAATACTGTCCTTCTAGTGTAGCCGTAGTTAGGCCACCACTTCAAGAACTCTGTAGCACCGCCTACATACCTCGCTCTGCTAATCCTGTTACCAGTGGCTGCTGCCAGTGGCGATAAGTCGTGTCTTACCGGGTTGGACTCAAGACGATAGTTACCGGATAAGGCGCAGCGGTCGGGCTGAACGGGGGGTTCGTGCACACAGCCCAGCTTGGAGCGAACGACCTACACCGAACTGAGATACCTACAGCGTGAGCTATGAGA…	10465	11053	589	1	forward	forward
pHDE-35S-Cas9-mCherry	SmR	CDS	ATGGGGGAAGCGGTGATCGCCGAAGTATCGACTCAACTATCAGAGGTAGTTGGCGTCATCGAGCGCCATCTCGAACCGACGTTGCTGGCCGTACATTTGTACGGCTCCGCAGTGGATGGCGGCCTGAAGCCACACAGTGATATTGATTTGCTGGTTACGGTGACCGTAAGGCTTGATGAAACAACGCGGCGAGCTTTGATCAACGACCTTTTGGAAACTTCGGCTTCCCCTGGAGAGAGCGAGATTCTCCGCGCTGTAGAAGTCACCATTGTTGTGCACGACGACATCATTCCGTGGCGTTATCCAGCTAAGCGCGAACTGCAATTTGGAGAATGGCAGCGCAATGACATTCTTGCAGGTATCTTCGAGCCAGCCACGATCGACATTGATCTGGCTATC…	9430	10221	792	1	forward	forward
pHDE-35S-Cas9-mCherry	LB T-DNA repeat	misc_feature	GTTTACACCACAATATATCCTGCCA	8878	8902	25	1	forward	forward
pHDE-35S-Cas9-mCherry	M13/pUC Forward	primer_bind	CCCAGTCACGACGTTGTAAAACG	8649	8671	23	1	reverse	reverse
pHDE-35S-Cas9-mCherry	M13 Forward	primer_bind	TGTAAAACGACGGCCAGT	8640	8657	18	1	reverse	reverse
pHDE-35S-Cas9-mCherry	M13 fwd	primer_bind	GTAAAACGACGGCCAGT	8640	8656	17	1	reverse	reverse
pHDE-35S-Cas9-mCherry	SV40 NLS	CDS	CCCAAGAAGAAGAGGAAGGTG	8108	8128	21	1	forward	forward
pHDE-35S-Cas9-mCherry	Cas9	CDS	ATGGACAAGAAGTACTCCATTGGGCTCGATATCGGCACAAACAGCGTCGGCTGGGCCGTCATTACGGACGAGTACAAGGTGCCGAGCAAAAAATTCAAAGTTCTGGGCAATACCGATCGCCACAGCATAAAGAAGAACCTCATTGGCGCCCTCCTGTTCGACTCCGGGGAGACGGCCGAAGCCACGCGGCTCAAAAGAACAGCACGGCGCAGATATACCCGCAGAAAGAATCGGATCTGCTACCTGCAGGAGATCTTTAGTAATGAGATGGCTAAGGTGGATGACTCTTTCTTCCATAGGCTGGAGGAGTCCTTTTTGGTGGAGGAGGATAAAAAGCACGAGCGCCACCCAATCTTTGGCAATATCGTGGACGAGGTGGCGTACCATGAAAAGTACCCA…	3992	8095	4104	1	forward	forward
pHDE-35S-Cas9-mCherry	35S promoter	primer_bind	CTATCCTTCGCAAGACCCTTC	3930	3950	21	1	forward	forward
pHDE-35S-Cas9-mCherry	CaMV 35S promoter	promoter	TGAGACTTTTCAACAAAGGGTAATATCGGGAAACCTCCTCGGATTCCATTGCCCAGCTATCTGTCACTTCATCAAAAGGACAGTAGAAAAGGAAGGTGGCACCTACAAATGCCATCATTGCGATAAAGGAAAGGCTATCGTTCAAGATGCCTCTGCCGACAGTGGTCCCAAAGATGGACCCCCACCCACGAGGAGCATCGTGGAAAAAGAAGACGTTCCAACCACGTCTTCAAAGCAAGTGGATTGATGTGATATCTCCACTGACGTAAGGGATGACGCACAATCCCACTATCCTTCGCAAGACCCTTCCTCTATATAAGGAAGTTCATTTCATTTGGAGAGGACA	3642	3987	346	1	forward	forward
pHDE-35S-Cas9-mCherry	NOS terminator	terminator	GATCGTTCAAACATTTGGCAATAAAGTTTCTTAAGATTGAATCCTGTTGCCGGTCTTGCGATGATTATCATATAATTTCTGTTGAATTACGTTAAGCATGTAATAATTAACATGTAATGCATGACGTTATTTATGAGATGGGTTTTTATGATTAGAGTCCCGCAATTATACATTTAATACGCGATAGAAAACAAAATATAGCGCGCAAACTAGGATAAATTATCGCGCGCGGTGTCATCTATGTTACTAGATC	3257	3509	253	1	forward	forward
pHDE-35S-Cas9-mCherry	NOS promoter	promoter	GGGTTTCTGGAGTTTAATGAGCTAAGCACATACGTCAGAAACCATTATTGCGCGTTCAAAAGTCGCCTAAGGTCACTATCAGCTAGCAAATATTTCTTGTCAAAAATGCTCCACTGACGTTCCATAAATTCCCCTCGGTATCCAATTAGAGTCTCATATTCACTCTCAATCCAAATAATCTGCA	1959	2142	184	1	forward	forward
pHDE-35S-Cas9-mCherry	NOS promoter	promoter	GAACCGCAACGTTGAAGGAGCCACTCAGCCGCGGGTTTCTGGAGTTTAATGAGCTAAGCACATACGTCAGAAACCATTATTGCGCGTTCAAAAGTCGCCTAAGGTCACTATCAGCTAGCAAATATTTCTTGTCAAAAATGCTCCACTGACGTTCCATAAATTCCCCTCGGTATCCAATTA	1927	2106	180	1	forward	forward
pHDE-35S-Cas9-mCherry	MAS terminator	terminator	CTTGGACTCCCATGTTGGCAAAGGCAACCAAACAAACAATGAATGATCCGCTCCTGCATATGGGGCGGTTTGAGTATTTCAACTGCCATTTGGGCTGAATTGAAGACATGCTCCTGTCAGAAATTCCGTGATCTTACTCAATATTCAGTAATCTCGGCCAATATCCTAAATGTGCGTGGCTTTATCTGTCTTTGTATTGTTTCATCAATTCATGTAACGTTTGCTTTTCTTATGAATTTTCAAATAAATTATC	1203	1455	253	1	forward	forward
pHDE-35S-Cas9-mCherry	mCherry-F	primer_bind	CCCCGTAATGCAGAAGAAGA	900	919	20	1	forward	forward
pHDE-35S-Cas9-mCherry	mCherry-R	primer_bind	TTGGTCACCTTCAGCTTGG	632	650	19	1	reverse	reverse
pHDE-35S-Cas9-mCherry	RB T-DNA repeat	misc_feature	GTTTACCCGCCAATATATCCTGTCA	1	25	25	1	forward	forward
pHDE-35S-Cas9-mCherry-UBQ	pVS1 StaA	CDS	ATGAAGGTTATCGCTGTACTTAACCAGAAAGGCGGGTCAGGCAAGACGACCATCGCAACCCATCTAGCCCGCGCCCTGCAACTCGCCGGGGCCGATGTTCTGTTAGTCGATTCCGATCCCCAGGGCAGTGCCCGCGATTGGGCGGCCGTGCGGGAAGATCAACCGCTAACCGTTGTCGGCATCGACCGCCCGACGATTGACCGCGACGTGAAGGCCATCGGCCGGCGCGACTTCGTAGTGATCGACGGAGCGCCCCAGGCGGCGGACTTGGCTGTGTCCGCGATCAAGGCAGCCGACTTCGTGCTGATTCCGGTGCAGCCAAGCCCTTACGACATATGGGCCACCGCCGACCTGGTGGAGCTGGTTAAGCAGCGCATTGAGGTCACGGATGGAAGGCTA…	14125	14754	630	1	reverse	reverse
pHDE-35S-Cas9-mCherry-UBQ	pVS1 RepA	CDS	GGTCGCAAACCATCCGGCCCGGTACAAATCGGCGCGGCGCTGGGTGATGACCTGGTGGAGAAGTTGAAGGCCGCGCAGGCCGCCCAGCGGCAACGCATCGAGGCAGAAGCACGCCCCGGTGAATCGTGGCAAGCGGCCGCTGATCGAATCCGCAAAGAATCCCGGCAACCGCCGGCAGCCGGTGCGCCGTCGATTAGGAAGCCGCCCAAGGGCGACGAGCAACCAGATTTTTTCGTTCCGATGCTCTATGACGTGGGCACCCGCGATAGTCGCAGCATCATGGACGTGGCCGTTTTCCGTCTGTCGAAGCGTGACCGACGAGCTGGCGAGGTGATCCGCTACGAGCTTCCAGACGGGCACGTAGAGGTTTCCGCAGGGCCGGCCGGCATGGCCAGTGTG…	12624	13691	1068	1	reverse	reverse
pHDE-35S-Cas9-mCherry-UBQ	pVS1 oriV	rep_origin	TATGCACAGGCCAGGCGGGTTTTAAGAGTTTTAATAAGTTTTAAAGAGTTTTAGGCGGAAAAATCGCCTTTTTTCTCTTTTATATCAGTCACTTACATGTGTGACCGGTTCCCAATGTACGGCTTTGGGTTCCCAATGTACGGGTTCCGGTTCCCAATGTACGGCTTTGGGTTCCCAATGTACGTGCTATCCACA	12364	12558	195	1	forward	forward
pHDE-35S-Cas9-mCherry-UBQ	pGEX 3'	primer_bind	CCGGGAGCTGCATGTGTCAGAGG	12106	12128	23	1	forward	forward
pHDE-35S-Cas9-mCherry-UBQ	pRS-marker	primer_bind	CGGCATCAGAGCAGATTGTA	11946	11965	20	1	reverse	reverse
pHDE-35S-Cas9-mCherry-UBQ	bom	misc_feature	CCTGATGCGGTATTTTCTCCTTACGCATCTGTGCGGTATTTCACACCGCATATGGTGCACTCTCAGTACAATCTGCTCTGATGCCGCATAGTTAAGCCAGTATACACTCCGCTATCGCTACGTGACTGGGTCATGGCTGCG	11880	12020	141	1	forward	forward
pHDE-35S-Cas9-mCherry-UBQ	L4440	primer_bind	AGCGAGTCAGTGAGCGAG	11848	11865	18	1	forward	forward
pHDE-35S-Cas9-mCherry-UBQ	pBR322ori-F	primer_bind	GGGAAACGCCTGGTATCTTT	11595	11614	20	1	forward	forward
pHDE-35S-Cas9-mCherry-UBQ	ori	rep_origin	TTGAGATCCTTTTTTTCTGCGCGTAATCTGCTGCTTGCAAACAAAAAAACCACCGCTACCAGCGGTGGTTTGTTTGCCGGATCAAGAGCTACCAACTCTTTTTCCGAAGGTAACTGGCTTCAGCAGAGCGCAGATACCAAATACTGTCCTTCTAGTGTAGCCGTAGTTAGGCCACCACTTCAAGAACTCTGTAGCACCGCCTACATACCTCGCTCTGCTAATCCTGTTACCAGTGGCTGCTGCCAGTGGCGATAAGTCGTGTCTTACCGGGTTGGACTCAAGACGATAGTTACCGGATAAGGCGCAGCGGTCGGGCTGAACGGGGGGTTCGTGCACACAGCCCAGCTTGGAGCGAACGACCTACACCGAACTGAGATACCTACAGCGTGAGCTATGAGA…	11106	11694	589	1	forward	forward
pHDE-35S-Cas9-mCherry-UBQ	SmR	CDS	ATGGGGGAAGCGGTGATCGCCGAAGTATCGACTCAACTATCAGAGGTAGTTGGCGTCATCGAGCGCCATCTCGAACCGACGTTGCTGGCCGTACATTTGTACGGCTCCGCAGTGGATGGCGGCCTGAAGCCACACAGTGATATTGATTTGCTGGTTACGGTGACCGTAAGGCTTGATGAAACAACGCGGCGAGCTTTGATCAACGACCTTTTGGAAACTTCGGCTTCCCCTGGAGAGAGCGAGATTCTCCGCGCTGTAGAAGTCACCATTGTTGTGCACGACGACATCATTCCGTGGCGTTATCCAGCTAAGCGCGAACTGCAATTTGGAGAATGGCAGCGCAATGACATTCTTGCAGGTATCTTCGAGCCAGCCACGATCGACATTGATCTGGCTATC…	10071	10862	792	1	forward	forward
pHDE-35S-Cas9-mCherry-UBQ	LB T-DNA repeat	misc_feature	GTTTACACCACAATATATCCTGCCA	9519	9543	25	1	forward	forward
pHDE-35S-Cas9-mCherry-UBQ	M13/pUC Forward	primer_bind	CCCAGTCACGACGTTGTAAAACG	9290	9312	23	1	reverse	reverse
pHDE-35S-Cas9-mCherry-UBQ	M13 Forward	primer_bind	TGTAAAACGACGGCCAGT	9281	9298	18	1	reverse	reverse
pHDE-35S-Cas9-mCherry-UBQ	M13 fwd	primer_bind	GTAAAACGACGGCCAGT	9281	9297	17	1	reverse	reverse
pHDE-35S-Cas9-mCherry-UBQ	SV40 NLS	CDS	CCCAAGAAGAAGAGGAAGGTG	8749	8769	21	1	forward	forward
pHDE-35S-Cas9-mCherry-UBQ	Cas9	CDS	ATGGACAAGAAGTACTCCATTGGGCTCGATATCGGCACAAACAGCGTCGGCTGGGCCGTCATTACGGACGAGTACAAGGTGCCGAGCAAAAAATTCAAAGTTCTGGGCAATACCGATCGCCACAGCATAAAGAAGAACCTCATTGGCGCCCTCCTGTTCGACTCCGGGGAGACGGCCGAAGCCACGCGGCTCAAAAGAACAGCACGGCGCAGATATACCCGCAGAAAGAATCGGATCTGCTACCTGCAGGAGATCTTTAGTAATGAGATGGCTAAGGTGGATGACTCTTTCTTCCATAGGCTGGAGGAGTCCTTTTTGGTGGAGGAGGATAAAAAGCACGAGCGCCACCCAATCTTTGGCAATATCGTGGACGAGGTGGCGTACCATGAAAAGTACCCA…	4633	8736	4104	1	forward	forward
pHDE-35S-Cas9-mCherry-UBQ	35S promoter	primer_bind	CTATCCTTCGCAAGACCCTTC	4571	4591	21	1	forward	forward
pHDE-35S-Cas9-mCherry-UBQ	CaMV 35S promoter	promoter	TGAGACTTTTCAACAAAGGGTAATATCGGGAAACCTCCTCGGATTCCATTGCCCAGCTATCTGTCACTTCATCAAAAGGACAGTAGAAAAGGAAGGTGGCACCTACAAATGCCATCATTGCGATAAAGGAAAGGCTATCGTTCAAGATGCCTCTGCCGACAGTGGTCCCAAAGATGGACCCCCACCCACGAGGAGCATCGTGGAAAAAGAAGACGTTCCAACCACGTCTTCAAAGCAAGTGGATTGATGTGATATCTCCACTGACGTAAGGGATGACGCACAATCCCACTATCCTTCGCAAGACCCTTCCTCTATATAAGGAAGTTCATTTCATTTGGAGAGGACA	4283	4628	346	1	forward	forward
pHDE-35S-Cas9-mCherry-UBQ	NOS terminator	terminator	GATCGTTCAAACATTTGGCAATAAAGTTTCTTAAGATTGAATCCTGTTGCCGGTCTTGCGATGATTATCATATAATTTCTGTTGAATTACGTTAAGCATGTAATAATTAACATGTAATGCATGACGTTATTTATGAGATGGGTTTTTATGATTAGAGTCCCGCAATTATACATTTAATACGCGATAGAAAACAAAATATAGCGCGCAAACTAGGATAAATTATCGCGCGCGGTGTCATCTATGTTACTAGATC	3898	4150	253	1	forward	forward
pHDE-35S-Cas9-mCherry-UBQ	NOS promoter	promoter	GGGTTTCTGGAGTTTAATGAGCTAAGCACATACGTCAGAAACCATTATTGCGCGTTCAAAAGTCGCCTAAGGTCACTATCAGCTAGCAAATATTTCTTGTCAAAAATGCTCCACTGACGTTCCATAAATTCCCCTCGGTATCCAATTAGAGTCTCATATTCACTCTCAATCCAAATAATCTGCA	2600	2783	184	1	forward	forward
pHDE-35S-Cas9-mCherry-UBQ	NOS promoter	promoter	GAACCGCAACGTTGAAGGAGCCACTCAGCCGCGGGTTTCTGGAGTTTAATGAGCTAAGCACATACGTCAGAAACCATTATTGCGCGTTCAAAAGTCGCCTAAGGTCACTATCAGCTAGCAAATATTTCTTGTCAAAAATGCTCCACTGACGTTCCATAAATTCCCCTCGGTATCCAATTA	2568	2747	180	1	forward	forward
pHDE-35S-Cas9-mCherry-UBQ	MAS terminator	terminator	CTTGGACTCCCATGTTGGCAAAGGCAACCAAACAAACAATGAATGATCCGCTCCTGCATATGGGGCGGTTTGAGTATTTCAACTGCCATTTGGGCTGAATTGAAGACATGCTCCTGTCAGAAATTCCGTGATCTTACTCAATATTCAGTAATCTCGGCCAATATCCTAAATGTGCGTGGCTTTATCTGTCTTTGTATTGTTTCATCAATTCATGTAACGTTTGCTTTTCTTATGAATTTTCAAATAAATTATC	1203	1455	253	1	forward	forward
pHDE-35S-Cas9-mCherry-UBQ	mCherry-F	primer_bind	CCCCGTAATGCAGAAGAAGA	900	919	20	1	forward	forward
pHDE-35S-Cas9-mCherry-UBQ	mCherry-R	primer_bind	TTGGTCACCTTCAGCTTGG	632	650	19	1	reverse	reverse
pHDE-35S-Cas9-mCherry-UBQ	RB T-DNA repeat	misc_feature	GTTTACCCGCCAATATATCCTGTCA	1	25	25	1	forward	forward
pHdzCas9-KRAB	KanR	CDS	ATGAGCCATATTCAACGGGAAACGTCGAGGCCGCGATTAAATTCCAACATGGATGCTGATTTATATGGGTATAAATGGGCTCGCGATAATGTCGGGCAATCAGGTGCGACAATCTATCGCTTGTATGGGAAGCCCGATGCGCCAGAGTTGTTTCTGAAACATGGCAAAGGTAGCGTTGCCAATGATGTTACAGATGAGATGGTCAGACTAAACTGGCTGACGGAATTTATGCCTCTTCCGACCATCAAGCATTTTATCCGTACTCCTGATGATGCATGGTTACTCACCACTGCGATCCCCGGAAAAACAGCATTCCAGGTATTAGAAGAATATCCTGATTCAGGTGAAAATATTGTTGATGCGCTGGCAGTGTCCCTGCGCCGGTTGCATTCGATTCCT…	10132	10941	810	1	reverse	reverse
pHdzCas9-KRAB	pBR322\ori	rep_origin	CGCGTTGCTGGCGTTTTTCCATAGGCTCCGCCCCCCTGACGAGCATCACAAAAATCGACGCTCAAGTCAGAGGTGGCGAAACCCGACAGGACTATAAAGATACCAGGCGTTTCCCCCTGGAAGCTCCCTCGTGCGCTCTCCTGTTCCGACCCTGCCGCTTACCGGATACCTGTCCGCCTTTCTCCCTTCGGGAAGCGTGGCGCTTTCTCATAGCTCACGCTGTAGGTATCTCAGTTCGGTGTAGGTCGTTCGCTCCAAGCTGGGCTGTGTGCACGAACCCCCCGTTCAGCCCGACCGCTGCGCCTTATCCGGTAACTATCGTCTTGAGTCCAACCCGGTAAGACACGACTTATCGCCACTGGCAGCAGCCACTGGTAACAGGATTAGCAGAGCGAGGTA…	9439	10058	620	1	forward	forward
pHdzCas9-KRAB	CaMV35S\3'UTR	3'UTR	GATCTGTCGATCGACAAGCTCGAGTTTCTCCATAATAATGTGTGAGTAGTTCCCAGATAAGGGAATTAGGGTTCCTATAGGGTTTCGCTCATGTGTTGAGCATATAAGAAACCCTTAGTATGTATTTGTATTTGTAAAATACTTCTATCAATAAAATTTCTAATTCCTAAAACCAAAATCCAGTACTAAAATCCAGATCCCCCGAATTA	7879	8087	209	1	forward	forward
pHdzCas9-KRAB	HygR	CDS	ATGAAAAAGCCTGAACTCACCGCGACGTCTGTCGAGAAGTTTCTGATCGAAAAGTTCGACAGCGTCTCCGACCTGATGCAGCTCTCGGAGGGCGAAGAATCTCGTGCTTTCAGCTTCGATGTAGGAGGGCGTGGATATGTCCTGCGGGTAAATAGCTGCGCCGATGGTTTCTACAAAGATCGTTATGTTTATCGGCACTTTGCATCGGCCGCGCTCCCGATTCCGGAAGTGCTTGACATTGGGGAGTTTAGCGAGAGCCTGACCTATTGCATCTCCCGCCGTGCACAGGGTGTCACGTTGCAAGACCTGCCTGAAACCGAACTGCCCGCTGTTCTACAACCGGTCGCGGAGGCTATGGATGCGATCGCTGCGGCCGATCTTAGCCAGACGAGCGGGTTC…	6838	7863	1026	1	forward	forward
pHdzCas9-KRAB	CaMV35S\promoter	promoter	ATGGTGGAGCACGACACTCTCGTCTACTCCAAGAATATCAAAGATACAGTCTCAGAAGACCAAAGGGCTATTGAGACTTTTCAACAAAGGGTAATATCGGGAAACCTCCTCGGATTCCATTGCCCAGCTATCTGTCACTTCATCAAAAGGACAGTAGAAAAGGAAGGTGGCACCTACAAATGCCATCATTGCGATAAAGGAAAGGCTATCGTTCAAGATGCCTCTGCCGACAGTGGTCCCAAAGATGGACCCCCACCCACGAGGAGCATCGTGGAAAAAGAAGACGTTCCAACCACGTCTTCAAAGCAAGTGGATTGATGTGATAACATGGTGGAGCACGACACTCTCGTCTACTCCAAGAATATCAAAGATACAGTCTCAGAAGACCAAAGGGCTATT…	6022	6802	781	1	forward	forward
pHdzCas9-KRAB	nos\3'UTR	3'UTR	CGTTCAAACATTTGGCAATAAAGTTTCTTAAGATTGAATCCTGTTGCCGGTCTTGCGATGATTATCATATAATTTCTGTTGAATTACGTTAAGCATGTAATAATTAACATGTAATGCATGACGTTATTTATGAGATGGGTTTTTATGATTAGAGTCCCGCAATTATACATTTAATACGCGATAGAAAACAAAATATAGCGCGCAAACTAGGATAAATTATCGCGCGCGGTGTCATCTATGTTACTAGATC	5728	5977	250	1	forward	forward
pHdzCas9-KRAB	dzCas9-KRAB	CDS	ATGGATTACAAGGACCACGACGGGGATTACAAGGACCACGACATTGATTACAAGGATGATGATGACAAGATGGCTCCGAAGAAGAAGAGGAAGGTTGGCATCCACGGGGTGCCAGCTGCTGACAAGAAGTACTCGATCGGCCTCGCCATTGGGACTAACTCTGTTGGCTGGGCCGTGATCACCGACGAGTACAAGGTGCCCTCAAAGAAGTTCAAGGTCCTGGGCAACACCGATCGGCATTCCATCAAGAAGAATCTCATTGGCGCTCTCCTGTTCGACAGCGGCGAGACGGCTGAGGCTACGCGGCTCAAGCGCACCGCCCGCAGGCGGTACACGCGCAGGAAGAATCGCATCTGCTACCTGCAGGAGATTTTCTCCAACGAGATGGCGAAGGTTGAC…	1047	5678	4632	1	forward	forward
pHdzCas9-KRAB	dzCas9	CDS	ATGGATTACAAGGACCACGACGGGGATTACAAGGACCACGACATTGATTACAAGGATGATGATGACAAGATGGCTCCGAAGAAGAAGAGGAAGGTTGGCATCCACGGGGTGCCAGCTGCTGACAAGAAGTACTCGATCGGCCTCGCCATTGGGACTAACTCTGTTGGCTGGGCCGTGATCACCGACGAGTACAAGGTGCCCTCAAAGAAGTTCAAGGTCCTGGGCAACACCGATCGGCATTCCATCAAGAAGAATCTCATTGGCGCTCTCCTGTTCGACAGCGGCGAGACGGCTGAGGCTACGCGGCTCAAGCGCACCGCCCGCAGGCGGTACACGCGCAGGAAGAATCGCATCTGCTACCTGCAGGAGATTTTCTCCAACGAGATGGCGAAGGTTGAC…	1047	5315	4269	1	forward	forward
pHdzCas9-KRAB	CaMV35S\promoter	promoter	CCTGCAGGTCAACATGGTGGAGCACGACACACTTGTCTACTCCAAAAATATCAAAGATACAGTCTCAGAAGACCAAAGGGCAATTGAGACTTTTCAACAAAGGGTAATATCCGGAAACCTCCTCGGATTCCATTGCCCAGCTATCTGTCACTTTATTGTGAAGATAGTGGAAAAGGAAGGTGGCTCCTACAAATGCCATCATTGCGATAAAGGAAAGGCCATCGTTGAAGATGCCTCTGCCGACAGTGGTCCCAAAGATGGACCCCCACCCACGAGGAGCATCGTGGAAAAAGAAGACGTTCCAACCACGTCTTCAAAGCAAGTGGATTGATGTGATAACATGGTGGAGCACGACACACTTGTCTACTCCAAAAATATCAAAGATACAGTCTCAGAAGA…	112	866	755	1	forward	forward
pJG85	attL5	protein_bind	CAATAATGATTTTATTTTGACTGATAGTGACCTGTTCGTTGCAACAAATTGATGAGCAATGCTTTTTTATAATGCCAACTTTGTATACAAAAGTTG	3184	3279	96	1	forward	forward
pJG85	M13 fwd	primer_bind	GTAAAACGACGGCCAGT	3153	3169	17	1	forward	forward
pJG85	M13 Forward	primer_bind	TGTAAAACGACGGCCAGT	3152	3169	18	1	forward	forward
pJG85	M13/pUC Forward	primer_bind	CCCAGTCACGACGTTGTAAAACG	3138	3160	23	1	forward	forward
pJG85	rrnB T1 terminator	terminator	ATTTGTCCTACTCAGGAGAGCGTTCACCGACAAACAACAGATAAAACGAAAGGCCCAGTCTTCCGACTGAGCCTTTCGTTTTATTTG	3003	3089	87	1	forward	forward
pJG85	rrnB T2 terminator	terminator	AAAAGGCCATCCGTCAGGATGGCCTTCT	2884	2911	28	1	forward	forward
pJG85	L4440	primer_bind	AGCGAGTCAGTGAGCGAG	2708	2725	18	1	forward	forward
pJG85	pBR322ori-F	primer_bind	GGGAAACGCCTGGTATCTTT	2455	2474	20	1	forward	forward
pJG85	ori	rep_origin	TTGAGATCCTTTTTTTCTGCGCGTAATCTGCTGCTTGCAAACAAAAAAACCACCGCTACCAGCGGTGGTTTGTTTGCCGGATCAAGAGCTACCAACTCTTTTTCCGAAGGTAACTGGCTTCAGCAGAGCGCAGATACCAAATACTGTCCTTCTAGTGTAGCCGTAGTTAGGCCACCACTTCAAGAACTCTGTAGCACCGCCTACATACCTCGCTCTGCTAATCCTGTTACCAGTGGCTGCTGCCAGTGGCGATAAGTCGTGTCTTACCGGGTTGGACTCAAGACGATAGTTACCGGATAAGGCGCAGCGGTCGGGCTGAACGGGGGGTTCGTGCACACAGCCCAGCTTGGAGCGAACGACCTACACCGAACTGAGATACCTACAGCGTGAGCTATGAGA…	1966	2554	589	1	forward	forward
pJG85	SmR	CDS	ATGAGGGAAGCGGTGATCGCCGAAGTATCGACTCAACTATCAGAGGTAGTTGGCGTCATCGAGCGCCATCTCGAACCGACGTTGCTGGCCGTACATTTGTACGGCTCCGCAGTGGATGGCGGCCTGAAGCCACACAGTGATATTGATTTGCTGGTTACGGTGACCGTAAGGCTTGATGAAACAACGCGGCGAGCTTTGATCAACGACCTTTTGGAAACTTCGGCTTCCCCTGGAGAGAGCGAGATTCTCCGCGCTGTAGAAGTCACCATTGTTGTGCACGACGACATCATTCCGTGGCGTTATCCAGCTAAGCGCGAACTGCAATTTGGAGAATGGCAGCGCAATGACATTCTTGCAGGTATCTTCGAGCCAGCCACGATCGACATTGATCTGGCTATC…	1082	1873	792	1	forward	forward
pJG85	M13 rev	primer_bind	CAGGAAACAGCTATGAC	635	651	17	1	reverse	reverse
pJG85	M13 Reverse	primer_bind	CAGGAAACAGCTATGAC	635	651	17	1	reverse	reverse
pJG85	T7 promoter	promoter	TAATACGACTCACTATAGG	612	630	19	1	reverse	reverse
pJG85	T7	primer_bind	TAATACGACTCACTATAGGG	611	630	20	1	reverse	reverse
pJG85	attL2	protein_bind	CAAATAATGATTTTATTTTGACTGATAGTGACCTGTTCGTTGCAACAAATTGATGAGCAATTATTTTTTATAATGCCAACTTTGTACAAGAAAGCTGGGT	495	594	100	1	reverse	reverse
pJG85	gRNA scaffold	misc_RNA	GTTTTAGAGCTAGAAATAGCAAGTTAAAATAAGGCTAGTCCGTTATCAACTTGAAAAAGTGGCACCGAGTCGGTGC	399	474	76	1	forward	forward
pMpGE010	pVS1 StaA	CDS	ATGAAGGTTATCGCTGTACTTAACCAGAAAGGCGGGTCAGGCAAGACGACCATCGCAACCCATCTAGCCCGCGCCCTGCAACTCGCCGGGGCCGATGTTCTGTTAGTCGATTCCGATCCCCAGGGCAGTGCCCGCGATTGGGCGGCCGTGCGGGAAGATCAACCGCTAACCGTTGTCGGCATCGACCGCCCGACGATTGACCGCGACGTGAAGGCCATCGGCCGGCGCGACTTCGTAGTGATCGACGGAGCGCCCCAGGCGGCGGACTTGGCTGTGTCCGCGATCAAGGCAGCCGACTTCGTGCTGATTCCGGTGCAGCCAAGCCCTTACGACATATGGGCCACCGCCGACCTGGTGGAGCTGGTTAAGCAGCGCATTGAGGTCACGGATGGAAGGCTA…	15813	16442	630	1	reverse	reverse
pMpGE010	pVS1 RepA	CDS	GTGAGCGGTCGCAAACCATCCGGCCCGGTACAAATCGGCGCGGCGCTGGGTGATGACCTGGTGGAGAAGTTGAAGGCCGCGCAGGCCGCCCAGCGGCAACGCATCGAGGCAGAAGCACGCCCCGGTGAATCGTGGCAAGCGGCCGCTGATCGAATCCGCAAAGAATCCCGGCAACCGCCGGCAGCCGGTGCGCCGTCGATTAGGAAGCCGCCCAAGGGCGACGAGCAACCAGATTTTTTCGTTCCGATGCTCTATGACGTGGGCACCCGCGATAGTCGCAGCATCATGGACGTGGCCGTTTTCCGTCTGTCGAAGCGTGACCGACGAGCTGGCGAGGTGATCCGCTACGAGCTTCCAGACGGGCACGTAGAGGTTTCCGCAGGGCCGGCCGGCATGGCC…	14311	15384	1074	1	reverse	reverse
pMpGE010	pVS1 oriV	rep_origin	TATGCACAGGCCAGGCGGGTTTTAAGAGTTTTAATAAGTTTTAAAGAGTTTTAGGCGGAAAAATCGCCTTTTTTCTCTTTTATATCAGTCACTTACATGTGTGACCGGTTCCCAATGTACGGCTTTGGGTTCCCAATGTACGGGTTCCGGTTCCCAATGTACGGCTTTGGGTTCCCAATGTACGTGCTATCCACA	14051	14245	195	1	forward	forward
pMpGE010	pGEX 3'	primer_bind	CCGGGAGCTGCATGTGTCAGAGG	13793	13815	23	1	forward	forward
pMpGE010	pRS-marker	primer_bind	CGGCATCAGAGCAGATTGTA	13633	13652	20	1	reverse	reverse
pMpGE010	bom	misc_feature	CCTGATGCGGTATTTTCTCCTTACGCATCTGTGCGGTATTTCACACCGCATATGGTGCACTCTCAGTACAATCTGCTCTGATGCCGCATAGTTAAGCCAGTATACACTCCGCTATCGCTACGTGACTGGGTCATGGCTGCG	13567	13707	141	1	forward	forward
pMpGE010	L4440	primer_bind	AGCGAGTCAGTGAGCGAG	13535	13552	18	1	forward	forward
pMpGE010	pBR322ori-F	primer_bind	GGGAAACGCCTGGTATCTTT	13282	13301	20	1	forward	forward
pMpGE010	ori	rep_origin	TTGAGATCCTTTTTTTCTGCGCGTAATCTGCTGCTTGCAAACAAAAAAACCACCGCTACCAGCGGTGGTTTGTTTGCCGGATCAAGAGCTACCAACTCTTTTTCCGAAGGTAACTGGCTTCAGCAGAGCGCAGATACCAAATACTGTCCTTCTAGTGTAGCCGTAGTTAGGCCACCACTTCAAGAACTCTGTAGCACCGCCTACATACCTCGCTCTGCTAATCCTGTTACCAGTGGCTGCTGCCAGTGGCGATAAGTCGTGTCTTACCGGGTTGGACTCAAGACGATAGTTACCGGATAAGGCGCAGCGGTCGGGCTGAACGGGGGGTTCGTGCACACAGCCCAGCTTGGAGCGAACGACCTACACCGAACTGAGATACCTACAGCGTGAGCTATGAGA…	12793	13381	589	1	forward	forward
pMpGE010	SmR	CDS	ATGGGGGAAGCGGTGATCGCCGAAGTATCGACTCAACTATCAGAGGTAGTTGGCGTCATCGAGCGCCATCTCGAACCGACGTTGCTGGCCGTACATTTGTACGGCTCCGCAGTGGATGGCGGCCTGAAGCCACACAGTGATATTGATTTGCTGGTTACGGTGACCGTAAGGCTTGATGAAACAACGCGGCGAGCTTTGATCAACGACCTTTTGGAAACTTCGGCTTCCCCTGGAGAGAGCGAGATTCTCCGCGCTGTAGAAGTCACCATTGTTGTGCACGACGACATCATTCCGTGGCGTTATCCAGCTAAGCGCGAACTGCAATTTGGAGAATGGCAGCGCAATGACATTCTTGCAGGTATCTTCGAGCCAGCCACGATCGACATTGATCTGGCTATC…	11756	12547	792	1	forward	forward
pMpGE010	LB T-DNA repeat	misc_feature	GTTTACACCACAATATATCCTGCCA	11211	11235	25	1	forward	forward
pMpGE010	CaMV 35S promoter (enhanced)	promoter	TGAGACTTTTCAACAAAGGGTAATATCGGGAAACCTCCTCGGATTCCATTGCCCAGCTATCTGTCACTTCATCAAAAGGACAGTAGAAAAGGAAGGTGGCACCTACAAATGCCATCATTGCGATAAAGGAAAGGCTATCGTTCAAGATGCCTCTGCCGACAGTGGTCCCAAAGATGGACCCCCACCCACGAGGAGCATCGTGGAAAAAGAAGACGTTCCAACCACGTCTTCAAAGCAAGTGGATTGATGTGAACATGGTGGAGCACGACACTCTCGTCTACTCCAAGAATATCAAAGATACAGTCTCAGAAGACCAAAGGGCTATTGAGACTTTTCAACAAAGGGTAATATCGGGAAACCTCCTCGGATTCCATTGCCCAGCTATCTGTCACTTCATCA…	10341	11016	676	1	reverse	reverse
pMpGE010	HygR	CDS	ATGAAAAAGCCTGAACTCACCGCGACGTCTGTCGAGAAGTTTCTGATCGAAAAGTTCGACAGCGTCTCCGACCTGATGCAGCTCTCGGAGGGCGAAGAATCTCGTGCTTTCAGCTTCGATGTAGGAGGGCGTGGATATGTCCTGCGGGTAAATAGCTGCGCCGATGGTTTCTACAAAGATCGTTATGTTTATCGGCACTTTGCATCGGCCGCGCTCCCGATTCCGGAAGTGCTTGACATTGGGGAGTTTAGCGAGAGCCTGACCTATTGCATCTCCCGCCGTTCACAGGGTGTCACGTTGCAAGACCTGCCTGAAACCGAACTGCCCGCTGTTCTACAACCGGTCGCGGAGGCTATGGATGCGATCGCTGCGGCCGATCTTAGCCAGACGAGCGGGTTC…	9249	10274	1026	1	reverse	reverse
pMpGE010	CaMV poly(A) signal	polyA_signal	GATCTGGATTTTAGTACTGGATTTTGGTTTTAGGAATTAGAAATTTTATTGATAGAAGTATTTTACAAATACAAATACATACTAAGGGTTTCTTATATGCTCAACACATGAGCGAAACCCTATAGGAACCCTAATTCCCTTATCTGGGAACTACTCACACATTATTATGGAGAAA	9034	9208	175	1	forward	forward
pMpGE010	CAP binding site	protein_bind	ATGAGTGAGCTAACTCACATTA	8928	8949	22	1	forward	forward
pMpGE010	lac promoter	promoter	TTTACACTTTATGCTTCCGGCTCGTATGTTG	8883	8913	31	1	reverse	reverse
pMpGE010	lac operator	protein_bind	TTGTTATCCGCTCACAA	8859	8875	17	1	forward	forward
pMpGE010	M13/pUC Reverse	primer_bind	AGCGGATAACAATTTCACACAGG	8848	8870	23	1	reverse	reverse
pMpGE010	M13 rev	primer_bind	CAGGAAACAGCTATGAC	8835	8851	17	1	reverse	reverse
pMpGE010	M13 Reverse	primer_bind	CAGGAAACAGCTATGAC	8835	8851	17	1	reverse	reverse
pMpGE010	NOS terminator	terminator	GATCGTTCAAACATTTGGCAATAAAGTTTCTTAAGATTGAATCCTGTTGCCGGTCTTGCGATGATTATCATATAATTTCTGTTGAATTACGTTAAGCATGTAATAATTAACATGTAATGCATGACGTTATTTATGAGATGGGTTTTTATGATTAGAGTCCCGCAATTATACATTTAATACGCGATAGAAAACAAAATATAGCGCGCAAACTAGGATAAATTATCGCGCGCGGTGTCATCTATGTTACTAGATC	8550	8802	253	1	forward	forward
pMpGE010	attR2	protein_bind	ACCACTTTGTACAAGAAAGCTGAACGAGAAACGTAAAATGATATAAATATCAATATATTAAATTAGATTTTGCATAAAAAACAGACTACATAATACTGTAAAACACAACATATCCAGTCACTATG	8386	8510	125	1	reverse	reverse
pMpGE010	ccdB-fwd	primer_bind	GCATGATGACCACCGATATG	8224	8243	20	1	forward	forward
pMpGE010	ccdB	CDS	ATGCAGTTTAAGGTTTACACCTATAAAAGAGAGAGCCGTTATCGTCTGTTTGTGGATGTACAGAGTGATATTATTGACACGCCCGGGCGACGGATGGTGATCCCCCTGGCCAGTGCACGTCTGCTGTCAGATAAAGTCTCCCGTGAACTTTACCCGGTGGTGCATATCGGGGATGAAAGCTGGCGCATGATGACCACCGATATGGCCAGTGTGCCGGTCTCCGTTATCGGGGAAGAAGTGGCTGATCTCAGCCACCGCGAAAATGACATCAAAAACGCCATTAACCTGATGTTCTGGGGAATATAA	8040	8345	306	1	forward	forward
pMpGE010	CAT-R	primer_bind	GCAACTGACTGAAATGCCTC	7105	7124	20	1	reverse	reverse
pMpGE010	CmR	CDS	ATGGAGAAAAAAATCACTGGATATACCACCGTTGATATATCCCAATGGCATCGTAAAGAACATTTTGAGGCATTTCAGTCAGTTGCTCAATGTACCTATAACCAGACCGTTCAGCTGGATATTACGGCCTTTTTAAAGACCGTAAAGAAAAATAAGCACAAGTTTTATCCGGCCTTTATTCACATTCTTGCCCGCCTGATGAATGCTCATCCGGAATTCCGTATGGCAATGAAAGACGGTGAGCTGGTGATATGGGATAGTGTTCACCCTTGTTACACCGTTTTCCATGAGCAAACTGAAACGTTTTCATCGCTCTGGAGTGAATACCACGACGATTTCCGGCAGTTTCTACACATATATTCGCAAGATGTGGCGTGTTACGGTGAAAACCTGGCCTAT…	7039	7698	660	1	forward	forward
pMpGE010	lac UV5 promoter	promoter	TTTACACTTTATGCTTCCGGCTCGTATAATG	6955	6985	31	1	forward	forward
pMpGE010	attR1	protein_bind	ACAAGTTTGTACAAAAAAGCTGAACGAGAAACGTAAAATGATATAAATATCAATATATTAAATTAGATTTTGCATAAAAAACAGACTACATAATACTGTAAAACACAACATATCCAGTCACTATG	6794	6918	125	1	forward	forward
pMpGE010	attB2	protein_bind	ACCACTTTGTACAAGAAAGCTGGGT	6741	6765	25	1	reverse	reverse
pMpGE010	SV40 NLS	CDS	CCTAAGAAGAAGAGGAAGGTT	6218	6238	21	1	forward	forward
pMpGE010	Cas9	CDS	ATGGATAAGAAGTACTCTATCGGACTCGATATCGGAACTAACTCTGTGGGATGGGCTGTGATCACCGATGAGTACAAGGTGCCATCTAAGAAGTTCAAGGTTCTCGGAAACACCGATAGGCACTCTATCAAGAAAAACCTTATCGGTGCTCTCCTCTTCGATTCTGGTGAAACTGCTGAGGCTACCAGACTCAAGAGAACCGCTAGAAGAAGGTACACCAGAAGAAAGAACAGGATCTGCTACCTCCAAGAGATCTTCTCTAACGAGATGGCTAAAGTGGATGATTCATTCTTCCACAGGCTCGAAGAGTCATTCCTCGTGGAAGAAGATAAGAAGCACGAGAGGCACCCTATCTTCGGAAACATCGTTGATGAGGTGGCATACCACGAGAAGTACCCT…	2102	6205	4104	1	forward	forward
pMpGE010	attB1	protein_bind	ACAAGTTTGTACAAAAAAGCAGGCT	2057	2081	25	1	forward	forward
pMpGE010	M13 fwd	primer_bind	GTAAAACGACGGCCAGT	281	297	17	1	forward	forward
pMpGE010	M13 Forward	primer_bind	TGTAAAACGACGGCCAGT	280	297	18	1	forward	forward
pMpGE010	M13/pUC Forward	primer_bind	CCCAGTCACGACGTTGTAAAACG	266	288	23	1	forward	forward
pMpGE010	RB T-DNA repeat	misc_feature	GTTTACCCGCCAATATATCCTGTCA	54	78	25	1	forward	forward
pMpGE011	pVS1 StaA	CDS	ATGAAGGTTATCGCTGTACTTAACCAGAAAGGCGGGTCAGGCAAGACGACCATCGCAACCCATCTAGCCCGCGCCCTGCAACTCGCCGGGGCCGATGTTCTGTTAGTCGATTCCGATCCCCAGGGCAGTGCCCGCGATTGGGCGGCCGTGCGGGAAGATCAACCGCTAACCGTTGTCGGCATCGACCGCCCGACGATTGACCGCGACGTGAAGGCCATCGGCCGGCGCGACTTCGTAGTGATCGACGGAGCGCCCCAGGCGGCGGACTTGGCTGTGTCCGCGATCAAGGCAGCCGACTTCGTGCTGATTCCGGTGCAGCCAAGCCCTTACGACATATGGGCCACCGCCGACCTGGTGGAGCTGGTTAAGCAGCGCATTGAGGTCACGGATGGAAGGCTA…	16826	17455	630	1	reverse	reverse
pMpGE011	pVS1 RepA	CDS	GTGAGCGGTCGCAAACCATCCGGCCCGGTACAAATCGGCGCGGCGCTGGGTGATGACCTGGTGGAGAAGTTGAAGGCCGCGCAGGCCGCCCAGCGGCAACGCATCGAGGCAGAAGCACGCCCCGGTGAATCGTGGCAAGCGGCCGCTGATCGAATCCGCAAAGAATCCCGGCAACCGCCGGCAGCCGGTGCGCCGTCGATTAGGAAGCCGCCCAAGGGCGACGAGCAACCAGATTTTTTCGTTCCGATGCTCTATGACGTGGGCACCCGCGATAGTCGCAGCATCATGGACGTGGCCGTTTTCCGTCTGTCGAAGCGTGACCGACGAGCTGGCGAGGTGATCCGCTACGAGCTTCCAGACGGGCACGTAGAGGTTTCCGCAGGGCCGGCCGGCATGGCC…	15324	16397	1074	1	reverse	reverse
pMpGE011	pVS1 oriV	rep_origin	TATGCACAGGCCAGGCGGGTTTTAAGAGTTTTAATAAGTTTTAAAGAGTTTTAGGCGGAAAAATCGCCTTTTTTCTCTTTTATATCAGTCACTTACATGTGTGACCGGTTCCCAATGTACGGCTTTGGGTTCCCAATGTACGGGTTCCGGTTCCCAATGTACGGCTTTGGGTTCCCAATGTACGTGCTATCCACA	15064	15258	195	1	forward	forward
pMpGE011	pGEX 3'	primer_bind	CCGGGAGCTGCATGTGTCAGAGG	14806	14828	23	1	forward	forward
pMpGE011	pRS-marker	primer_bind	CGGCATCAGAGCAGATTGTA	14646	14665	20	1	reverse	reverse
pMpGE011	bom	misc_feature	CCTGATGCGGTATTTTCTCCTTACGCATCTGTGCGGTATTTCACACCGCATATGGTGCACTCTCAGTACAATCTGCTCTGATGCCGCATAGTTAAGCCAGTATACACTCCGCTATCGCTACGTGACTGGGTCATGGCTGCG	14580	14720	141	1	forward	forward
pMpGE011	L4440	primer_bind	AGCGAGTCAGTGAGCGAG	14548	14565	18	1	forward	forward
pMpGE011	pBR322ori-F	primer_bind	GGGAAACGCCTGGTATCTTT	14295	14314	20	1	forward	forward
pMpGE011	ori	rep_origin	TTGAGATCCTTTTTTTCTGCGCGTAATCTGCTGCTTGCAAACAAAAAAACCACCGCTACCAGCGGTGGTTTGTTTGCCGGATCAAGAGCTACCAACTCTTTTTCCGAAGGTAACTGGCTTCAGCAGAGCGCAGATACCAAATACTGTCCTTCTAGTGTAGCCGTAGTTAGGCCACCACTTCAAGAACTCTGTAGCACCGCCTACATACCTCGCTCTGCTAATCCTGTTACCAGTGGCTGCTGCCAGTGGCGATAAGTCGTGTCTTACCGGGTTGGACTCAAGACGATAGTTACCGGATAAGGCGCAGCGGTCGGGCTGAACGGGGGGTTCGTGCACACAGCCCAGCTTGGAGCGAACGACCTACACCGAACTGAGATACCTACAGCGTGAGCTATGAGA…	13806	14394	589	1	forward	forward
pMpGE011	SmR	CDS	ATGGGGGAAGCGGTGATCGCCGAAGTATCGACTCAACTATCAGAGGTAGTTGGCGTCATCGAGCGCCATCTCGAACCGACGTTGCTGGCCGTACATTTGTACGGCTCCGCAGTGGATGGCGGCCTGAAGCCACACAGTGATATTGATTTGCTGGTTACGGTGACCGTAAGGCTTGATGAAACAACGCGGCGAGCTTTGATCAACGACCTTTTGGAAACTTCGGCTTCCCCTGGAGAGAGCGAGATTCTCCGCGCTGTAGAAGTCACCATTGTTGTGCACGACGACATCATTCCGTGGCGTTATCCAGCTAAGCGCGAACTGCAATTTGGAGAATGGCAGCGCAATGACATTCTTGCAGGTATCTTCGAGCCAGCCACGATCGACATTGATCTGGCTATC…	12769	13560	792	1	forward	forward
pMpGE011	LB T-DNA repeat	misc_feature	GTTTACACCACAATATATCCTGCCA	12224	12248	25	1	forward	forward
pMpGE011	CaMV 35S promoter (enhanced)	promoter	TGAGACTTTTCAACAAAGGGTAATATCGGGAAACCTCCTCGGATTCCATTGCCCAGCTATCTGTCACTTCATCAAAAGGACAGTAGAAAAGGAAGGTGGCACCTACAAATGCCATCATTGCGATAAAGGAAAGGCTATCGTTCAAGATGCCTCTGCCGACAGTGGTCCCAAAGATGGACCCCCACCCACGAGGAGCATCGTGGAAAAAGAAGACGTTCCAACCACGTCTTCAAAGCAAGTGGATTGATGTGAACATGGTGGAGCACGACACTCTCGTCTACTCCAAGAATATCAAAGATACAGTCTCAGAAGACCAAAGGGCTATTGAGACTTTTCAACAAAGGGTAATATCGGGAAACCTCCTCGGATTCCATTGCCCAGCTATCTGTCACTTCATCA…	11354	12029	676	1	reverse	reverse
pMpGE011	CaMV poly(A) signal	polyA_signal	GATCTGGATTTTAGTACTGGATTTTGGTTTTAGGAATTAGAAATTTTATTGATAGAAGTATTTTACAAATACAAATACATACTAAGGGTTTCTTATATGCTCAACACATGAGCGAAACCCTATAGGAACCCTAATTCCCTTATCTGGGAACTACTCACACATTATTATGGAGAAA	9036	9210	175	1	forward	forward
pMpGE011	CAP binding site	protein_bind	ATGAGTGAGCTAACTCACATTA	8930	8951	22	1	forward	forward
pMpGE011	lac promoter	promoter	TTTACACTTTATGCTTCCGGCTCGTATGTTG	8885	8915	31	1	reverse	reverse
pMpGE011	lac operator	protein_bind	TTGTTATCCGCTCACAA	8861	8877	17	1	forward	forward
pMpGE011	M13/pUC Reverse	primer_bind	AGCGGATAACAATTTCACACAGG	8850	8872	23	1	reverse	reverse
pMpGE011	M13 rev	primer_bind	CAGGAAACAGCTATGAC	8837	8853	17	1	reverse	reverse
pMpGE011	M13 Reverse	primer_bind	CAGGAAACAGCTATGAC	8837	8853	17	1	reverse	reverse
pMpGE011	attR2	protein_bind	ACCACTTTGTACAAGAAAGCTGAACGAGAAACGTAAAATGATATAAATATCAATATATTAAATTAGATTTTGCATAAAAAACAGACTACATAATACTGTAAAACACAACATATCCAGTCACTATG	8386	8510	125	1	reverse	reverse
pMpGE011	ccdB-fwd	primer_bind	GCATGATGACCACCGATATG	8224	8243	20	1	forward	forward
pMpGE011	ccdB	CDS	ATGCAGTTTAAGGTTTACACCTATAAAAGAGAGAGCCGTTATCGTCTGTTTGTGGATGTACAGAGTGATATTATTGACACGCCCGGGCGACGGATGGTGATCCCCCTGGCCAGTGCACGTCTGCTGTCAGATAAAGTCTCCCGTGAACTTTACCCGGTGGTGCATATCGGGGATGAAAGCTGGCGCATGATGACCACCGATATGGCCAGTGTGCCGGTCTCCGTTATCGGGGAAGAAGTGGCTGATCTCAGCCACCGCGAAAATGACATCAAAAACGCCATTAACCTGATGTTCTGGGGAATATAA	8040	8345	306	1	forward	forward
pMpGE011	CAT-R	primer_bind	GCAACTGACTGAAATGCCTC	7105	7124	20	1	reverse	reverse
pMpGE011	CmR	CDS	ATGGAGAAAAAAATCACTGGATATACCACCGTTGATATATCCCAATGGCATCGTAAAGAACATTTTGAGGCATTTCAGTCAGTTGCTCAATGTACCTATAACCAGACCGTTCAGCTGGATATTACGGCCTTTTTAAAGACCGTAAAGAAAAATAAGCACAAGTTTTATCCGGCCTTTATTCACATTCTTGCCCGCCTGATGAATGCTCATCCGGAATTCCGTATGGCAATGAAAGACGGTGAGCTGGTGATATGGGATAGTGTTCACCCTTGTTACACCGTTTTCCATGAGCAAACTGAAACGTTTTCATCGCTCTGGAGTGAATACCACGACGATTTCCGGCAGTTTCTACACATATATTCGCAAGATGTGGCGTGTTACGGTGAAAACCTGGCCTAT…	7039	7698	660	1	forward	forward
pMpGE011	lac UV5 promoter	promoter	TTTACACTTTATGCTTCCGGCTCGTATAATG	6955	6985	31	1	forward	forward
pMpGE011	attR1	protein_bind	ACAAGTTTGTACAAAAAAGCTGAACGAGAAACGTAAAATGATATAAATATCAATATATTAAATTAGATTTTGCATAAAAAACAGACTACATAATACTGTAAAACACAACATATCCAGTCACTATG	6794	6918	125	1	forward	forward
pMpGE011	attB2	protein_bind	ACCACTTTGTACAAGAAAGCTGGGT	6741	6765	25	1	reverse	reverse
pMpGE011	SV40 NLS	CDS	CCTAAGAAGAAGAGGAAGGTT	6218	6238	21	1	forward	forward
pMpGE011	Cas9	CDS	ATGGATAAGAAGTACTCTATCGGACTCGATATCGGAACTAACTCTGTGGGATGGGCTGTGATCACCGATGAGTACAAGGTGCCATCTAAGAAGTTCAAGGTTCTCGGAAACACCGATAGGCACTCTATCAAGAAAAACCTTATCGGTGCTCTCCTCTTCGATTCTGGTGAAACTGCTGAGGCTACCAGACTCAAGAGAACCGCTAGAAGAAGGTACACCAGAAGAAAGAACAGGATCTGCTACCTCCAAGAGATCTTCTCTAACGAGATGGCTAAAGTGGATGATTCATTCTTCCACAGGCTCGAAGAGTCATTCCTCGTGGAAGAAGATAAGAAGCACGAGAGGCACCCTATCTTCGGAAACATCGTTGATGAGGTGGCATACCACGAGAAGTACCCT…	2102	6205	4104	1	forward	forward
pMpGE011	attB1	protein_bind	ACAAGTTTGTACAAAAAAGCAGGCT	2057	2081	25	1	forward	forward
pMpGE011	M13 fwd	primer_bind	GTAAAACGACGGCCAGT	281	297	17	1	forward	forward
pMpGE011	M13 Forward	primer_bind	TGTAAAACGACGGCCAGT	280	297	18	1	forward	forward
pMpGE011	M13/pUC Forward	primer_bind	CCCAGTCACGACGTTGTAAAACG	266	288	23	1	forward	forward
pMpGE011	RB T-DNA repeat	misc_feature	GTTTACCCGCCAATATATCCTGTCA	54	78	25	1	forward	forward
pNB184	nucleoplasmin NLS	CDS	AAGAGACCAGCTGCTACCAAGAAGGCTGGACAGGCTAAGAAGAAGAAG	7529	7576	48	1	forward	forward
pNB184	IV2 intron	intron	GTAAGTTTCTGCTTCTACCTTTGATATATATATAATAATTATCATTAATTAGTAGTAATATAATATTTCAAATATTTTTTTCAAAATAAAAGAATGTAGTATATAGCAATTGCTTTTCTGTAGTTTATAAGTGTGTATATTTTAATTTATAACTTTTCTAATATATGACCAAAATTTGTTGATGTGCAG	4676	4864	189	1	forward	forward
pNB184	pcoCas9	CDS	GATAAGAAGTACTCTATCGGACTTGACATCGGAACCAACTCTGTTGGATGGGCTGTTATCACCGATGAGTACAAGGTTCCATCTAAGAAGTTCAAGGTTCTTGGAAACACCGATAGACACTCTATCAAGAAGAACCTTATCGGTGCTCTTCTTTTCGATTCTGGAGAGACCGCTGAGGCTACCAGATTGAAGAGAACCGCTAGAAGAAGATACACCAGAAGAAAGAACAGAATCTGCTACCTTCAGGAAATCTTCTCTAACGAGATGGCTAAGGTTGATGATTCTTTCTTCCACAGACTTGAGGAGTCTTTCCTTGTTGAGGAGGATAAGAAGCACGAGAGACACCCAATCTTCGGAAACATCGTTGATGAGGTTGCTTACCACGAGAAGTACCCAACC…	3239	7528	4101	2	forward	forward
pNB184	SV40 NLS	CDS	CCAAAGAAGAAGAGAAAGGTT	3194	3214	21	1	forward	forward
pNB184	2xFLAG	CDS	GATTACAAGGATGATGATGATAAGGATTACAAGGATGATGATGATAAG	3140	3187	48	1	forward	forward
pNB184	attL1	protein_bind	CAAATAATGATTTTATTTTGACTGATAGTGACCTGTTCGTTGCAACAAATTGATGAGCAATGCTTTTTTATAATGCCAACTTTGTACAAAAAAGCAGGCT	3019	3118	100	1	forward	forward
pNB184	M13 fwd	primer_bind	GTAAAACGACGGCCAGT	2987	3003	17	1	forward	forward
pNB184	M13 Forward	primer_bind	TGTAAAACGACGGCCAGT	2986	3003	18	1	forward	forward
pNB184	M13/pUC Forward	primer_bind	CCCAGTCACGACGTTGTAAAACG	2972	2994	23	1	forward	forward
pNB184	rrnB T1 terminator	terminator	ATTTGTCCTACTCAGGAGAGCGTTCACCGACAAACAACAGATAAAACGAAAGGCCCAGTCTTCCGACTGAGCCTTTCGTTTTATTTG	2837	2923	87	1	forward	forward
pNB184	rrnB T2 terminator	terminator	AAAAGGCCATCCGTCAGGATGGCCTTCT	2718	2745	28	1	forward	forward
pNB184	L4440	primer_bind	AGCGAGTCAGTGAGCGAG	2542	2559	18	1	forward	forward
pNB184	pBR322ori-F	primer_bind	GGGAAACGCCTGGTATCTTT	2289	2308	20	1	forward	forward
pNB184	ori	rep_origin	TTGAGATCCTTTTTTTCTGCGCGTAATCTGCTGCTTGCAAACAAAAAAACCACCGCTACCAGCGGTGGTTTGTTTGCCGGATCAAGAGCTACCAACTCTTTTTCCGAAGGTAACTGGCTTCAGCAGAGCGCAGATACCAAATACTGTCCTTCTAGTGTAGCCGTAGTTAGGCCACCACTTCAAGAACTCTGTAGCACCGCCTACATACCTCGCTCTGCTAATCCTGTTACCAGTGGCTGCTGCCAGTGGCGATAAGTCGTGTCTTACCGGGTTGGACTCAAGACGATAGTTACCGGATAAGGCGCAGCGGTCGGGCTGAACGGGGGGTTCGTGCACACAGCCCAGCTTGGAGCGAACGACCTACACCGAACTGAGATACCTACAGCGTGAGCTATGAGA…	1800	2388	589	1	forward	forward
pNB184	SmR	CDS	ATGAGGGAAGCGGTGATCGCCGAAGTATCGACTCAACTATCAGAGGTAGTTGGCGTCATCGAGCGCCATCTCGAACCGACGTTGCTGGCCGTACATTTGTACGGCTCCGCAGTGGATGGCGGCCTGAAGCCACACAGTGATATTGATTTGCTGGTTACGGTGACCGTAAGGCTTGATGAAACAACGCGGCGAGCTTTGATCAACGACCTTTTGGAAACTTCGGCTTCCCCTGGAGAGAGCGAGATTCTCCGCGCTGTAGAAGTCACCATTGTTGTGCACGACGACATCATTCCGTGGCGTTATCCAGCTAAGCGCGAACTGCAATTTGGAGAATGGCAGCGCAATGACATTCTTGCAGGTATCTTCGAGCCAGCCACGATCGACATTGATCTGGCTATC…	916	1707	792	1	forward	forward
pNB184	M13 rev	primer_bind	CAGGAAACAGCTATGAC	469	485	17	1	reverse	reverse
pNB184	M13 Reverse	primer_bind	CAGGAAACAGCTATGAC	469	485	17	1	reverse	reverse
pNB184	T7 promoter	promoter	TAATACGACTCACTATAGG	446	464	19	1	reverse	reverse
pNB184	T7	primer_bind	TAATACGACTCACTATAGGG	445	464	20	1	reverse	reverse
pNB184	attR5	protein_bind	CAACTTTGTATACAAAAGTTGAACGAGAAACGTAAAATGATATAAATATCAATATATTAAATTAGATTTTGCATAAAAAACAGACTACATAATACTGTAAAACACAACATATCCAGTCACTATG	305	428	124	1	forward	forward
pNB184	NOS terminator	terminator	GATCGTTCAAACATTTGGCAATAAAGTTTCTTAAGATTGAATCCTGTTGCCGGTCTTGCGATGATTATCATATAATTTCTGTTGAATTACGTTAAGCATGTAATAATTAACATGTAATGCATGACGTTATTTATGAGATGGGTTTTTATGATTAGAGTCCCGCAATTATACATTTAATACGCGATAGAAAACAAAATATAGCGCGCAAACTAGGATAAATTATCGCGCGCGGTGTCATCTATGTTACTAGATC	8	260	253	1	forward	forward
pRGE32	attB2	misc_feature	...AAAGCTG	10086	14	21	1	reverse	reverse
pRGE32	Misc_Feature_4	misc_feature	AAAAGGCCGGCGGCCACGAAAAAGGCCGGCCAGGCAAAAAAGAAAAAG	10003	10050	48	1	forward	forward
pRGE32	Misc_Feature_2	misc_feature	GACAAGAAGTACAGCATCGGCCTGGACATCGGCACCAACTCTGTGGGCTGGGCCGTGATCACCGACGAGTACAAGGTGCCCAGCAAGAAATTCAAGGTGCTGGGCAACACCGACCGGCACAGCATCAAGAAGAACCTGATCGGAGCCCTGCTGTTCGACAGCGGCGAAACAGCCGAGGCCACCCGGCTGAAGAGAACCGCCAGAAGAAGATACACCAGACGGAAGAACCGGATCTGCTATCTGCAAGAGATCTTCAGCAACGAGATGGCCAAGGTGGACGACAGCTTCTTCCACAGACTGGAAGAGTCCTTCCTGGTGGAAGAGGATAAGAAGCACGAGCGGCACCCCATCTTCGGCAACATCGTGGACGAGGTGGCCTACCACGAGAAGTACCCCACC…	5902	10002	4101	1	forward	forward
pRGE32	Misc_Feature_8	misc_feature	ATGGCCCCAAAGAAGAAGCGGAAGGTCGGTATCCACGGAGTCCCAGCAGCC	5851	5901	51	1	forward	forward
pRGE32	Misc_Feature_7	misc_feature	ATGGACTATAAGGACCACGACGGAGACTACAAGGATCATGATATTGATTACAAAGACGATGACGATAAG	5782	5850	69	1	forward	forward
pRGE32	attB1	misc_feature	CAAGTTTGTACAAAAAAGCAG	5717	5737	21	1	forward	forward
pRGE32	exon2\start	exon	AT	5706	5707	2	1	forward	forward
pRGE32	pUBI10	promoter	ACAAATTCGGGTCAAGGCGGAAGCCAGCGCGCCACCCCACGTCAGCAAATACGGAGGCGCGGGGTTGACGGCGTCACCCGGTCCTAACGGCGACCAACAAACCAGCCAGAAGAAATTACAGTAAAAAAAAAGTAAATTGCACTTTGATCCACCTTTTATTACCTAAGTCTCAATTTGGATCACCCTTAAACCTATCTTTTCAATTTGGGCCGGGTTGTGGTTTGGACTACCATGAACAACTTTTCGTCATGTCTAACTTCCCTTTCAGCAAACATATGAACCATATATAGAGGAGATCGGCCGTATACTAGAGCTGATGTGTTTAAGGTCGTTGATTGCACGAGAAAAAAAAATCCAAATCGCAACAATAGCAAATTTATCTGGTTCAAAGTGAAAAGA…	3992	5707	1716	1	forward	forward
pRGE32	adaptor	misc_marker	TGCATGCCTGCAGGTCC	3975	3991	17	1	forward	forward
pRGE32	gRNA\scaffold	misc_feature	GTTTTAGAGCTAGAAATAGCAAGTTAAAATAAGGCTAGTCCGTTATCAACTTGAAAAAGTGGCACCGAGTCGGTGC	3840	3915	76	1	forward	forward
pRGE32	start\site	prim_transcript	A	3823	3823	1	1	none	none
pRGE32	Promoter\U3	promoter	AAGGAATCTTTAAACATACGAACAGATCACTTAAAGTTCTTCTGAAGCAACTTAAAGTTATCAGGCATGCATGGATCTTGGAGGAATCAGATGTGCAGTCAGGGACCATAGCACAAGACAGGCGTCTTCTACTGGTGCTACCAGCAAATGCTGGAAGCCGGGAACACTGGGTACGTTGGAAACCACGTGATGTGAAGAAGTAAGATAAACTGTAGGAGAAAAGCATTTCGTAGTGGGCCATGAAGCCTTTCAGGACATGTATTGCAGTATGGGCCGGCCCATTACGCAATTGGACGACAACAAAGACTAGTATTAGTACCACCTCGGCTATCCACATAGATCAAAGCTGATTTAAAAGAGTTGTGCAGATGATCCGTGGCA	3443	3823	381	1	forward	forward
pRGE32	M13R	primer	CAGGAAACAGCTATGAC	3408	3424	17	1	forward	forward
pRGE32	Rep_Origin_1	rep_origin	TTTTTCCATAGGCTCCGCCCCCCTGACGAGCATCACAAAAATCGACGCTCAAGTCAGAGGTGGCGAAACCCGACAGGACTATAAAGATACCAGGCGTTTCCCCCTGGAAGCTCCCTCGTGCGCTCTCCTGTTCCGACCCTGCCGCTTACCGGATACCTGTCCGCCTTTCTCCCTTCGGGAAGCGTGGCGCTTTCTCATAGCTCACGCTGTAGGTATCTCAGTTCGGTGTAGGTCGTTCGCTCCAAGCTGGGCTGTGTGCACGAACCCCCCGTTCAGCCCGACCGCTGCGCCTTATCCGGTAACTATCGTCTTGAGTCCAACCCGGTAAGACACGACTTATCGCCACTGGCAGCAGCCACTGGTAACAGGATTAGCAGAGCGAGGTATGTAGGCGGTGCT…	2524	3024	501	1	reverse	reverse
pRGE32	Mut\Bsa\I	misc_feature	CA	2119	2120	2	1	forward	forward
pRGE32	bla	CDS	ATGAGTATTCAACATTTCCGTGTCGCCCTTATTCCCTTTTTTGCGGCATTTTGCCTTCCTGTTTTTGCTCACCCAGAAACGCTGGTGAAAGTAAAAGATGCTGAAGATCAGTTGGGTGCACGAGTGGGTTACATCGAACTGGATCTCAACAGCGGTAAGATCCTTGAGAGTTTTCGCCCCGAAGAACGTTTTCCAATGATGAGCACTTTTAAAGTTCTGCTATGTGGCGCGGTATTATCCCGTATTGACGCCGGGCAAGAGCAACTCGGTCGCCGCATACACTATTCTCAGAATGACTTGGTTGAGTACTCACCAGTCACAGAAAAGCATCTTACGGATGGCATGACAGTAAGAGAATTATGCAGTGCTGCCATAACCATGAGTGATAACACTGCGGCC…	1403	2263	861	1	forward	forward
pRGE32	bla gene	gene	ATGAGTATTCAACATTTCCGTGTCGCCCTTATTCCCTTTTTTGCGGCATTTTGCCTTCCTGTTTTTGCTCACCCAGAAACGCTGGTGAAAGTAAAAGATGCTGAAGATCAGTTGGGTGCACGAGTGGGTTACATCGAACTGGATCTCAACAGCGGTAAGATCCTTGAGAGTTTTCGCCCCGAAGAACGTTTTCCAATGATGAGCACTTTTAAAGTTCTGCTATGTGGCGCGGTATTATCCCGTATTGACGCCGGGCAAGAGCAACTCGGTCGCCGCATACACTATTCTCAGAATGACTTGGTTGAGTACTCACCAGTCACAGAAAAGCATCTTACGGATGGCATGACAGTAAGAGAATTATGCAGTGCTGCCATAACCATGAGTGATAACACTGCGGCC…	1403	2263	861	1	forward	forward
pRGE32	M13F(-20)	primer	GTAAAACGACGGCCAG	333	348	16	1	reverse	reverse
pRGE32	Terminator_1	terminator	GAGCTCGAATTTCCCCGATCGTTCAAACATTTGGCAATAAAGTTTCTTAAGATTGAATCCTGTTGCCGGTCTTGCGATGATTATCATATAATTTCTGTTGAATTACGTTAAGCATGTAATAATTAACATGTAATGCATGACGTTATTTATGAGATGGGTTTTTATGATTAGAGTCCCGCAATTATACATTTAATACGCGATAGAAAACAAAATATAGCGCGCAAACTAGGATAAATTATCGCGCGCGGTGTCATCTATGTTACTAGATCGGGAATTC	55	331	277	1	forward	forward
pRGE32	Misc_Feature_3	misc_feature	GACTACAAGGATGACGATGACAAG	26	49	24	1	forward	forward
pRGEB32	attB2	misc_feature	...AAAGCTG	15899	14	21	1	reverse	reverse
pRGEB32	Misc_Feature_4	misc_feature	AAAAGGCCGGCGGCCACGAAAAAGGCCGGCCAGGCAAAAAAGAAAAAG	15816	15863	48	1	forward	forward
pRGEB32	Misc_Feature_2	misc_feature	GACAAGAAGTACAGCATCGGCCTGGACATCGGCACCAACTCTGTGGGCTGGGCCGTGATCACCGACGAGTACAAGGTGCCCAGCAAGAAATTCAAGGTGCTGGGCAACACCGACCGGCACAGCATCAAGAAGAACCTGATCGGAGCCCTGCTGTTCGACAGCGGCGAAACAGCCGAGGCCACCCGGCTGAAGAGAACCGCCAGAAGAAGATACACCAGACGGAAGAACCGGATCTGCTATCTGCAAGAGATCTTCAGCAACGAGATGGCCAAGGTGGACGACAGCTTCTTCCACAGACTGGAAGAGTCCTTCCTGGTGGAAGAGGATAAGAAGCACGAGCGGCACCCCATCTTCGGCAACATCGTGGACGAGGTGGCCTACCACGAGAAGTACCCCACC…	11715	15815	4101	1	forward	forward
pRGEB32	Misc_Feature_8	misc_feature	ATGGCCCCAAAGAAGAAGCGGAAGGTCGGTATCCACGGAGTCCCAGCAGCC	11664	11714	51	1	forward	forward
pRGEB32	Misc_Feature_7	misc_feature	ATGGACTATAAGGACCACGACGGAGACTACAAGGATCATGATATTGATTACAAAGACGATGACGATAAG	11595	11663	69	1	forward	forward
pRGEB32	attB1	misc_feature	CAAGTTTGTACAAAAAAGCAG	11530	11550	21	1	forward	forward
pRGEB32	exon2\start	exon	AT	11519	11520	2	1	forward	forward
pRGEB32	pUBI10	promoter	ACAAATTCGGGTCAAGGCGGAAGCCAGCGCGCCACCCCACGTCAGCAAATACGGAGGCGCGGGGTTGACGGCGTCACCCGGTCCTAACGGCGACCAACAAACCAGCCAGAAGAAATTACAGTAAAAAAAAAGTAAATTGCACTTTGATCCACCTTTTATTACCTAAGTCTCAATTTGGATCACCCTTAAACCTATCTTTTCAATTTGGGCCGGGTTGTGGTTTGGACTACCATGAACAACTTTTCGTCATGTCTAACTTCCCTTTCAGCAAACATATGAACCATATATAGAGGAGATCGGCCGTATACTAGAGCTGATGTGTTTAAGGTCGTTGATTGCACGAGAAAAAAAAATCCAAATCGCAACAATAGCAAATTTATCTGGTTCAAAGTGAAAAGA…	9805	11520	1716	1	forward	forward
pRGEB32	adaptor	misc_marker	TGCATGCCTGCAGGTCC	9788	9804	17	1	forward	forward
pRGEB32	gRNA\scaffold	misc_feature	GTTTTAGAGCTAGAAATAGCAAGTTAAAATAAGGCTAGTCCGTTATCAACTTGAAAAAGTGGCACCGAGTCGGTGC	9653	9728	76	1	forward	forward
pRGEB32	start\site	prim_transcript	A	9636	9636	1	1	none	none
pRGEB32	Promoter\U3	promoter	AAGGAATCTTTAAACATACGAACAGATCACTTAAAGTTCTTCTGAAGCAACTTAAAGTTATCAGGCATGCATGGATCTTGGAGGAATCAGATGTGCAGTCAGGGACCATAGCACAAGACAGGCGTCTTCTACTGGTGCTACCAGCAAATGCTGGAAGCCGGGAACACTGGGTACGTTGGAAACCACGTGATGTGAAGAAGTAAGATAAACTGTAGGAGAAAAGCATTTCGTAGTGGGCCATGAAGCCTTTCAGGACATGTATTGCAGTATGGGCCGGCCCATTACGCAATTGGACGACAACAAAGACTAGTATTAGTACCACCTCGGCTATCCACATAGATCAAAGCTGATTTAAAAGAGTTGTGCAGATGATCCGTGGCA	9256	9636	381	1	forward	forward
pRGEB32	M13R(-24)	primer	AACAGCTATGACCATG	9226	9241	16	1	forward	forward
pRGEB32	M13R(-48)	misc_feature	AGCGGATAACAATTTCACACAGGA	9202	9225	24	1	forward	forward
pRGEB32	35S	promoter	ATGGTGGAGCACGACACTCTCGTCTACTCCAAGAATATCAAAGATACAGTCTCAGAAGACCAAAGGGCTATTGAGACTTTTCAACAAAGGGTAATATCGGGAAACCTCCTCGGATTCCATTGCCCAGCTATCTGTCACTTCATCAAAAGGACAGTAGAAAAGGAAGGTGGCACCTACAAATGCCATCATTGCGATAAAGGAAAGGCTATCGTTCAAGATGCCTCTGCCGACAGTGGTCCCAAAGATGGACCCCCACCCACGAGGAGCATCGTGGAAAAAGAAGACGTTCCAACCACGTCTTCAAAGCAAGTGGATTGATGTGATAACATGGTGGAGCACGACACTCTCGTCTACTCCAAGAATATCAAAGATACAGTCTCAGAAGACCAAAGGGCTATT…	8223	9003	781	1	reverse	reverse
pRGEB32	HPTII	CDS	ATGAAAAAGCCTGAACTCACCGCGACGTCTGTCGAGAAGTTTCTGATCGAAAAGTTCGACAGCGTCTCCGACCTGATGCAGCTCTCGGAGGGCGAAGAATCTCGTGCTTTCAGCTTCGATGTAGGAGGGCGTGGATATGTCCTGCGGGTAAATAGCTGCGCCGATGGTTTCTACAAAGATCGTTATGTTTATCGGCACTTTGCATCGGCCGCGCTCCCGATTCCGGAAGTGCTTGACATTGGGGAGTTTAGCGAGAGCCTGACCTATTGCATCTCCCGCCGTGCACAGGGTGTCACGTTGCAAGACCTGCCTGAAACCGAACTGCCCGCTGTTCTACAACCGGTCGCGGAGGCTATGGATGCGATCGCTGCGGCCGATCTTAGCCAGACGAGCGGGTTC…	7162	8187	1026	1	reverse	reverse
pRGEB32	35S\UTR	misc_feature	TAATTCGGGGGATCTGGATTTTAGTACTGGATTTTGGTTTTAGGAATTAGAAATTTTATTGATAGAAGTATTTTACAAATACAAATACATACTAAGGGTTTCTTATATGCTCAACACATGAGCGAAACCCTATAGGAACCCTAATTCCCTTATCTGGGAACTACTCACACATTATTATGGAGAAACTCGAGCTTGTCGATCGACAGATC	6938	7146	209	1	forward	forward
pRGEB32	LB	misc_feature	TGGCAGGATATATTGTGGTGTAAACA	6846	6871	26	1	forward	forward
pRGEB32	KAN	CDS	ATGGCTAAAATGAGAATATCACCGGAATTGAAAAAACTGATCGAAAAATACCGCTGCGTAAAAGATACGGAAGGAATGTCTCCTGCTAAGGTATATAAGCTGGTGGGAGAAAATGAAAACCTATATTTAAAAATGACGGACAGCCGGTATAAAGGGACCACCTATGATGTGGAACGGGAAAAGGACATGATGCTATGGCTGGAAGGAAAGCTGCCTGTTCCAAAGGTCCTGCACTTTGAACGGCATGATGGCTGGAGCAATCTGCTCATGAGTGAGGCCGATGGCGTCCTTTGCTCGGAAGAGTATGAAGATGAACAAAGCCCTGAAAAGATTATCGAGCTGTATGCGGAGTGCATCAGGCTCTTTCACTCCATCGACATATCGGATTGTCCCTATACG…	5627	6421	795	1	reverse	reverse
pRGEB32	pBR322\Rep\Origin	rep_origin	ATACCTCGCTCTGCTAATCCTGTTACCAGTGGCTGCTGCCAGTGGCGATAAGTCGTGTCTTACCGGGTTGGACTCAAGACGATAGTTACCGGATAAGGCGCAGCGGTCGGGCTGAACGGGGGGTTCGTGCACACAGCCCAGCTTGGAGCGAACGACCTACACCGAACTGAGATACCTACAGCGTGAGCTATGAGAAAGCGCCACGCTTCCCGAAGGGAGAAAGGCGGACAGGTATCCGGTAAGCGGCAGGGTCGGAACAGGAGAGCGCACGAGGGAGCTTC	5056	5336	281	1	reverse	reverse
pRGEB32	Misc_Feature_4	misc_feature	CTTTTGCTGGCCTTTTGCTCACATGTTCTTTCCTGCGTTATCCCCTGATTCTGTGGATAACCGTATTACCGCCTTTGAGTGAGCTGATACCGCTCGCCGCAGCCGAACGACCGAGCGCAGCGAGTCAGTGAGCGAGGAAGCGGAAGAGCGCCTGATGCGGTATTTTCTCCTTACGCATCTGTGCGGTATTTCACACCGCATATGGTGCACTCTCAGTACAATCTGCTCTGATGCCGCATAGTTAAGCCAGTATACACTCCG	4656	4916	261	1	reverse	reverse
pRGEB32	pVS1\Rep\Origin	rep_origin	AGTTTTAAAGAGTTTTAGGCGGAAAAATCGCCTTTTTTCTCTTTTATATCAGTCACTTACATGTGTGACCGGTTCCCAATGTACGGCTTTGGGTTCCCAATGTACGGGTTCCGGTTCCCAATGTACGGCTTTGGGTTCCCAATGTACGTGCTATCCACAGGAAAGAGTGCTTTTCGACCTTTTTCCCCTGCTAGGGCAATTTGCCCTAGCATCTGCTCCGTACATTAGGAACCGGCGGATGCTTCGCCCTCGATCAGGTTGCGGTAGCGCATGACTAGGATCGGGCCAGCCTGCCCCGCCTCCTCCTTCAAATCGTACTCCGGCAGGTCATTTGACCCGATCAGCTTGCGCACGGTGAAACAGAACTTCTTGAACTCTCCGGCGCTGCCACTGCGTTCG…	3246	4246	1001	1	reverse	reverse
pRGEB32	Misc_Feature_3	misc_feature	GAAAGTTGACCCGCTTCATGGCTGGCGTGTCTGCCAGGCTGGCCAACGTTGCAGCCTTGCTGCTGCGTGCGCTCGGACGGCCGGCACTTAGCGTGTTTGTGCTTTTGCTCATTTTCTCTTTACCTCATTAACTCAAATGAGTTTTGATTTAATTTCAGCGGCCAGCGCCTGGACCTCGCGGGCAGCGTCGCCCTCGGGTTCTGATTCAAGAACGGTTGTGCCGGCGGCGGCAGTGCCTGGGTAGCTCACGCGCTGCGTGATACGGGACTCAAGAATGGGCAGCTCGTACCCGGCCAGCGCCTCGGCAACCTCACCGCCGATGCGCGTGCCTTTGATCGCCCGCGACACGACAAAGGCCGCTTGTAGCCTTCCATCCGTGACCTCAATGCGCTGCTTAAC…	1653	2653	1001	1	reverse	reverse
pRGEB32	RB	misc_feature	GTAAACCTAAGAGAAAAGAGCGTTTA	587	612	26	1	forward	forward
pRGEB32	M13F(-20)	misc_feature	GTAAAACGACGGCCAGT	349	365	17	1	reverse	reverse
pRGEB32	Terminator_1	terminator	GAGCTCGAATTTCCCCGATCGTTCAAACATTTGGCAATAAAGTTTCTTAAGATTGAATCCTGTTGCCGGTCTTGCGATGATTATCATATAATTTCTGTTGAATTACGTTAAGCATGTAATAATTAACATGTAATGCATGACGTTATTTATGAGATGGGTTTTTATGATTAGAGTCCCGCAATTATACATTTAATACGCGATAGAAAACAAAATATAGCGCGCAAACTAGGATAAATTATCGCGCGCGGTGTCATCTATGTTACTAGATCGGGAATTC	55	331	277	1	forward	forward
pRGEB32	Misc_Feature_3	misc_feature	GACTACAAGGATGACGATGACAAG	26	49	24	1	forward	forward
pRW004-SM-destination-proUBQ10-Cas9	pSa ori	rep_origin	CCATCCAACAGCCCGCCGTCGAGCGGGCT...	10859	407	436	1	forward	forward
pRW004-SM-destination-proUBQ10-Cas9	SmR	CDS	ATGAGGGAAGCGGTGATCGCCGAAGTATCGACTCAACTATCAGAGGTAGTTGGCGTCATCGAGCGCCATCTCGAACCGACGTTGCTGGCCGTACATTTGTACGGCTCCGCAGTGGATGGCGGCCTGAAGCCACACAGTGATATTGATTTGCTGGTTACGGTGACCGTAAGGCTTGATGAAACAACGCGGCGAGCTTTGATCAACGACCTTTTGGAAACTTCGGCTTCCCCTGGAGAGAGCGAGATTCTCCGCGCTGTAGAAGTCACCATTGTTGTGCACGACGACATCATTCCGTGGCGTTATCCAGCTAAGCGCGAACTGCAATTTGGAGAATGGCAGCGCAATGACATTCTTGCAGGTATCTTCGAGCCAGCCACGATCGACATTGATCTGGCTATC…	9780	10568	789	1	reverse	reverse
pRW004-SM-destination-proUBQ10-Cas9	pBR322ori-F	primer_bind	GGGAAACGCCTGGTATCTTT	9101	9120	20	1	reverse	reverse
pRW004-SM-destination-proUBQ10-Cas9	ori	rep_origin	TTGAGATCCTTTTTTTCTGCGCGTAATCTGCTGCTTGCAAACAAAAAAACCACCGCTACCAGCGGTGGTTTGTTTGCCGGATCAAGAGCTACCAACTCTTCTTCCGAAGGTAACTGGCTTCAGCAGAGCGCAGATACCAAATACTGTTCTTCTAGTGTAGCCGTAGTTAGGCCACCACTTCAAGAACTCTGTAGCACCGCCTACATACCTCGCTCTGCTAATCCTGTTACCAGTGGCTGCTGCCAGTGGCGATAAGTCGTGTCTTACCGGGTTGGACTCAAGACGATAGTTACCGGATAAGGCGCAGCGGTCGGGCTGAACGGGGGGTTCGTGCACACAGCCCAGCTTGGAGCGAACGACCTACACCGAACTGAGATACCTACAGCGTGAGCTATGAGA…	9021	9609	589	1	reverse	reverse
pRW004-SM-destination-proUBQ10-Cas9	RB T-DNA repeat	misc_feature	TGACAGGATATATTGGCGGGTAAAC	8906	8930	25	1	forward	forward
pRW004-SM-destination-proUBQ10-Cas9	mCherry-R	primer_bind	TTGGTCACCTTCAGCTTGG	8289	8307	19	1	forward	forward
pRW004-SM-destination-proUBQ10-Cas9	mCherry-F	primer_bind	CCCCGTAATGCAGAAGAAGA	8020	8039	20	1	reverse	reverse
pRW004-SM-destination-proUBQ10-Cas9	MAS terminator	terminator	GATAATTTATTTGAAAATTCATAAGAAAAGCAAACGTTACATGAATTGATGAAACAATACAAAGACAGATAAAGCCACGCACATTTAGGATATTGGCCGAGATTACTGAATATTGAGTAAGATCACGGAATTTCTGACAGGAGCATGTCTTCAATTCAGCCCAAATGGCAGTTGAAATACTCAAACCGCCCCATATGCAGGAGCGGATCATTCATTGTTTGTTTGGTTGCCTTTGCCAACATGGGAGTCCAAG	7484	7736	253	1	forward	forward
pRW004-SM-destination-proUBQ10-Cas9	L4440	primer_bind	AGCGAGTCAGTGAGCGAG	7088	7105	18	1	reverse	reverse
pRW004-SM-destination-proUBQ10-Cas9	CAP binding site	protein_bind	ATGAGTGAGCTAACTCACATTA	6950	6971	22	1	forward	forward
pRW004-SM-destination-proUBQ10-Cas9	lac promoter	promoter	TTTACACTTTATGCTTCCGGCTCGTATGTTG	6905	6935	31	1	reverse	reverse
pRW004-SM-destination-proUBQ10-Cas9	lac operator	protein_bind	TTGTTATCCGCTCACAA	6881	6897	17	1	forward	forward
pRW004-SM-destination-proUBQ10-Cas9	M13/pUC Reverse	primer_bind	AGCGGATAACAATTTCACACAGG	6870	6892	23	1	reverse	reverse
pRW004-SM-destination-proUBQ10-Cas9	M13 rev	primer_bind	CAGGAAACAGCTATGAC	6857	6873	17	1	reverse	reverse
pRW004-SM-destination-proUBQ10-Cas9	M13 Reverse	primer_bind	CAGGAAACAGCTATGAC	6857	6873	17	1	reverse	reverse
pRW004-SM-destination-proUBQ10-Cas9	M13 fwd	primer_bind	GTAAAACGACGGCCAGT	6771	6787	17	1	forward	forward
pRW004-SM-destination-proUBQ10-Cas9	M13 Forward	primer_bind	TGTAAAACGACGGCCAGT	6770	6787	18	1	forward	forward
pRW004-SM-destination-proUBQ10-Cas9	lacZ-alpha	CDS	ATGACCATGATTACGCCAAGCCTGCATGCCTGCAGGTCGACTCTTGAAGATCCCTGTGTACCGAGCTCGAATTCACTGGCCGTCGTTTTACAACGTCGTGACTGGGAAAACCCTGGCGTTACCCAACTTAATCGCCTTGCAGCACATCCCCCTTTCGCCAGCTGGCGTAATAGCGAAGAGGCCCGCACCGATCGCCCTTCCCAACAGTTGCGCAGCCTGAATGGCGAATGGCGCCTGATGCGGTATTTTCTCCTTACGCATCTGTGCGGTATTTCACACCGCATATGGTGCACTCTCAGTACAATCTGCTCTGATGCCGCATAG	6538	6861	324	1	reverse	reverse
pRW004-SM-destination-proUBQ10-Cas9	E9 terminator	terminator	AGCTTTCGTTCGTATCATCGGTTTCGACAACGTTCGTCAAGTTCAATGCATCAGTTTCATTGCGCACACACCAGAATCCTACTGAGTTTGAGTATTATGGCATTGGGAAAACTGTTTTTCTTGTACCATTTGTTGTGCTTGTAATTTACTGTGTTTTTTATTCGGTTTTCGCTATCGAACTGTGAAATGGAAATGGATGGAGAAGAGTTAATGAATGATATGGTCCTTTTGTTCATTCTCAAATTAATATTATTTGTTTTTTCTCTTATTTGTTGTGTGTTGAATTTGAAATTATAAGAGATATGCAAACATTTTGTTTTGAGTAAAAATGTGTCAAATCGTGGCCTCTAATGACCGAAGTTAATATGAGGAGTAAAACACTTGTAGTTGTACCATTAT…	5674	6315	642	1	forward	forward
pRW004-SM-destination-proUBQ10-Cas9	nucleoplasmin NLS	CDS	AAGAGACCAGCTGCTACCAAGAAGGCTGGACAGGCTAAGAAGAAGAAG	5621	5668	48	1	forward	forward
pRW004-SM-destination-proUBQ10-Cas9	IV2 intron	intron	GTAAGTTTCTGCTTCTACCTTTGATATATATATAATAATTATCATTAATTAGTAGTAATATAATATTTCAAATATTTTTTTCAAAATAAAAGAATGTAGTATATAGCAATTGCTTTTCTGTAGTTTATAAGTGTGTATATTTTAATTTATAACTTTTCTAATATATGACCAAAATTTGTTGATGTGCAG	2768	2956	189	1	forward	forward
pRW004-SM-destination-proUBQ10-Cas9	pcoCas9	CDS	GATAAGAAGTACTCTATCGGACTTGACATCGGAACCAACTCTGTTGGATGGGCTGTTATCACCGATGAGTACAAGGTTCCATCTAAGAAGTTCAAGGTTCTTGGAAACACCGATAGACACTCTATCAAGAAGAACCTTATCGGTGCTCTTCTTTTCGATTCTGGAGAAACCGCTGAGGCTACCAGATTGAAGAGAACCGCTAGAAGAAGATACACCAGAAGAAAGAACAGAATCTGCTACCTTCAGGAAATCTTCTCTAACGAGATGGCTAAGGTTGATGATTCTTTCTTCCACAGACTTGAGGAGTCTTTCCTTGTTGAGGAGGATAAGAAGCACGAGAGACACCCAATCTTCGGAAACATCGTTGATGAGGTTGCTTACCACGAGAAGTACCCAACC…	1331	5620	4101	2	forward	forward
pRW004-SM-destination-proUBQ10-Cas9	SV40 NLS	CDS	CCAAAGAAGAAGAGAAAGGTT	1286	1306	21	1	forward	forward
pRW004-SM-destination-proUBQ10-Cas9	2xFLAG	CDS	GATTACAAGGATGATGATGATAAGGATTACAAGGATGATGATGATAAG	1232	1279	48	1	forward	forward
pRW004-SM-destination-proUBQ10-Cas9	LB T-DNA repeat	misc_feature	TGGCAGGATATATTGTGGTGTAA	534	556	23	1	forward	forward
pSC218GG	oriV	rep_origin	GGGAGGGTTCGAGAAGGGGGGGCACCCCCCTTCGGCGTGCGCGGTCACGCGCACAGGGCGCAGCCCTGGTTAAAAACAAGGTTTATAAATATTGGTTTAAAAGCAGGTTAAAAGACAGGTTAGCGGTGGCCGAAAAACGGGCGGAAACCCTTGCAAATGCTGGATTTTCTGCCTGTGGACAGCCCCTCAAATGTCAATAGGTGCGCCCCTCATCTGTCAGCACTCTGCCCCTCAAGTGTCAAGGATCGCGCCCCTCATCTGTCAGTAGTCGCGCCCCTCAAGTGTCAATACCGCAGGGCACTTATCCCCAGGCTTGTCCACATCATCTGTGGGAAACTCGCGTAAAATCAGGCGTTTTCGCCGATTTGCGAGGCTGGCCAGCTCCACGTCGCCGGCCGA…	14146	14760	615	1	forward	forward
pSC218GG	oriV	rep_origin	AGCGGGCCGGGAGGGTTCGAGAAGGGGGGGCACCCCCCTTCGGCGTGCGCGGTCACGCGCACAGGGCGCAGCCCTGGTTAAAAACAAGGTTTATAAATATTGGTTTAAAAGCAGGTTAAAAGACAGGTTAGCGGTGGCCGAAAAACGGGCGGAAACCCTTGCAAATGCTGGATTTTCTGCCTGTGGACAGCCCCTCAAATGTCAATAGGTGCGCCCCTCATCTGTCAGCACTCTGCCCCTCAAGTGTCAAGGATCGCGCCCCTCATCTGTCAGTAGTCGCGCCCCTCAAGTGTCAATACCGCAGGGCACTTATCCCCAGGCTTGTCCACATCATCTGTGGGAAACTCGCGTAAAATCAGGCGTTTTCGCCGATTTGCGAGGCTGGCCAGCTCCACGTCG…	14138	14669	532	1	forward	forward
pSC218GG	prokaryotic transposable element mobile element	mobile_element	GGTGATGCTGCCAACTTACTGATTTAGTGTATGATGGTGTTTTTGAGGTGCTCCAGTGGCTTCTGTTTCTATCAGCTGTCCCTCCTGTTCAGCTACTGACGGGGTGGTGCGTAACGGCAAAAGCACCGCCGGACATCAGCGCTATCTCTGCTCTCACTGCCGTAAAACATGGCAACTGCAGTTCACTTACACCGCTTCTCAACCCGGTACGCACCAGAAAATCATTGATATGGCCATGAATGGCGTTGGATGCCGGGCAACAGCCCGCATTATGGGCGTTGGCCTCAACACGATTTTACGTCACTTAAAAAACTCAGGCCGCAGTCGGTAACCTCGCGCATACAGCCGGGCAGTGACGTCATCGTCTGCGCGGAAATGGACGAACAGTGGGGCTATGTC…	12678	13445	768	1	forward	forward
pSC218GG	KanR	CDS	ATGGCTAAAATGAGAATATCACCGGAATTGAAAAAACTGATCGAAAAATACCGCTGCGTAAAAGATACGGAAGGAATGTCTCCTGCTAAGGTATATAAGCTGGTGGGAGAAAATGAAAACCTATATTTAAAAATGACGGACAGCCGGTATAAAGGGACCACCTATGATGTGGAACGGGAAAAGGACATGATGCTATGGCTGGAAGGAAAGCTGCCTGTTCCAAAGGTCCTGCACTTTGAACGGCATGATGGCTGGAGCAATCTGCTCATGAGTGAGGCCGATGGCGTCCTTTGCTCGGAAGAGTATGAAGATGAACAAAGCCCTGAAAAGATTATCGAGCTGTATGCGGAGTGCATCAGGCTCTTTCACTCCATCGACATATCGGATTGTCCCTATACG…	11692	12486	795	1	reverse	reverse
pSC218GG	trfA	CDS	ATGAATCGGACGTTTGACCGGAAGGCATACAGGCAAGAACTGATCGACGCGGGGTTTTCCGCCGAGGATGCCGAAACCATCGCAAGCCGCACCGTCATGCGTGCGCCCCGCGAAACCTTCCAGTCCGTCGGCTCGATGGTCCAGCAAGCTACGGCCAAGATCGAGCGCGACAGCGTGCAACTGGCTCCCCCTGCCCTGCCCGCGCCATCGGCCGCCGTGGAGCGTTCGCGTCGTCTCGAACAGGAGGCGGCAGGTTTGGCGAAGTCGATGACCATCGACACGCGAGGAACTATGACGACCAAGAAGCGAAAAACCGCCGGCGAGGACCTGGCAAAACAGGTCAGCGAGGCCAAGCAGGCCGCGTTGCTGAAACACACGAAGCAGCAGATCAAGGAAATG…	10245	11393	1149	1	reverse	reverse
pSC218GG	LB T-DNA repeat	misc_feature	GTTTACACCACAATATATCCTGCCA	8625	8649	25	1	forward	forward
pSC218GG	F1ori-F	primer_bind	GTGGACTCTTGTTCCAAACTGG	8357	8378	22	1	forward	forward
pSC218GG	F1ori-R	primer_bind	AGGGAAGAAAGCGAAAGGAG	8147	8166	20	1	reverse	reverse
pSC218GG	M13/pUC Forward	primer_bind	CCCAGTCACGACGTTGTAAAACG	8000	8022	23	1	reverse	reverse
pSC218GG	M13 Forward	primer_bind	TGTAAAACGACGGCCAGT	7991	8008	18	1	reverse	reverse
pSC218GG	M13 fwd	primer_bind	GTAAAACGACGGCCAGT	7991	8007	17	1	reverse	reverse
pSC218GG	NOS terminator	terminator	GATCGTTCAAACATTTGGCAATAAAGTTTCTTAAGATTGAATCCTGTTGCCGGTCTTGCGATGATTATCATATAATTTCTGTTGAATTACGTTAAGCATGTAATAATTAACATGTAATGCATGACGTTATTTATGAGATGGGTTTTTATGATTAGAGTCCCGCAATTATACATTTAATACGCGATAGAAAACAAAATATAGCGCGCAAACTAGGATAAATTATCGCGCGCGGTGTCATCTATGTTACTAGATC	7726	7978	253	1	forward	forward
pSC218GG	BlpR	CDS	ATGAGCCCAGAACGACGCCCGGCCGACATCCGCCGTGCCACCGAGGCGGACATGCCGGCGGTCTGCACCATCGTCAACCACTACATCGAGACAAGCACGGTCAACTTCCGTACCGAGCCGCAGGAACCGCAGGAGTGGACGGACGACCTCGTCCGTCTGCGGGAGCGCTATCCCTGGCTCGTCGCCGAGGTGGACGGCGAGGTCGCCGGCATCGCCTACGCGGGCCCCTGGAAGGCACGCAACGCCTACGACTGGACGGCCGAGTCGACCGTGTACGTCTCCCCCCGCCACCAGCGGACGGGACTGGGCTCCACGCTCTACACCCACCTGCTGAAGTCCCTGGAGGCACAGGGCTTCAAGAGCGTGGTCGCTGTCATCGGGCTGCCCAACGACCCGAGC…	7031	7582	552	1	forward	forward
pSC218GG	35S promoter	primer_bind	CTATCCTTCGCAAGACCCTTC	6953	6973	21	1	forward	forward
pSC218GG	CaMV 35S promoter	promoter	TGAGACTTTTCAACAAAGGGTAATATCCGGAAACCTCCTCGGATTCCATTGCCCAGCTATCTGTCACTTTATTGTGAAGATAGTGGAAAAGGAAGGTGGCTCCTACAAATGCCATCATTGCGATAAAGGAAAGGCCATCGTTGAAGATGCCTCTGCCGACAGTGGTCCCAAAGATGGACCCCCACCCACGAGGAGCATCGTGGAAAAAGAAGACGTTCCAACCACGTCTTCAAAGCAAGTGGATTGATGTGATATCTCCACTGACGTAAGGGATGACGCACAATCCCACTATCCTTCGCAAGACCCTTCCTCTATATAAGGAAGTTCATTTCATTTGGAGAGAACA	6665	7010	346	1	forward	forward
pSC218GG	OCS terminator	terminator	CTGCTTTAATGAGATATGCGAGACGCCTATGATCGCATGATATTTGCTTTCAATTCTGTTGTGCACGTTGTAAAAAACCTGAGCATGTGTAGCTCAGATCCTTACCGCCGGTTTCGGTTCATTCTAATGAATATATCACCCGTTACTATCGTATTTTTATGAATAATATTCTCCGTTCAATTTACTGATTGTACCCTACTACTTATATGTACAATATTAAAATGAAAACAATATATTGTGCTGAATAGGTTTATAGCGACATCTATGATAGAGCGCCACAATAACAAACAATTGCGTTTTATTATTACAAATCCAATTTTAAAAAAAGCGGCAGAACCGGTCAAACCTAAAAGACTGATTACATAAATCTTATTCAAATTTCAAAAGTGCCCCAGGGGC…	5408	6115	708	1	forward	forward
pSC218GG	attR2	protein_bind	ACCACTTTGTACAAGAAAGCTGAACGAGAAACGTAAAATGATATAAATATCAATATATTAAATTAGATTTTGCATAAAAAACAGACTACATAATACTGTAAAACACAACATATCCAGTCACTATG	5246	5370	125	1	reverse	reverse
pSC218GG	ccdB-fwd	primer_bind	GCATGATGACCACCGATATG	5084	5103	20	1	forward	forward
pSC218GG	ccdB	CDS	ATGCAGTTTAAGGTTTACACCTATAAAAGAGAGAGCCGTTATCGTCTGTTTGTGGATGTACAGAGTGATATTATTGACACGCCCGGGCGACGGATGGTGATCCCCCTGGCCAGTGCACGTCTGCTGTCAGATAAAGTCCCCCGTGAACTTTACCCGGTGGTGCATATCGGGGATGAAAGCTGGCGCATGATGACCACCGATATGGCCAGTGTGCCGGTCTCCGTTATCGGGGAAGAAGTGGCTGATCTCAGCCACCGCGAAAATGACATCAAAAACGCCATTAACCTGATGTTCTGGGGAATATAA	4900	5205	306	1	forward	forward
pSC218GG	CAT-R	primer_bind	GCAACTGACTGAAATGCCTC	3966	3985	20	1	reverse	reverse
pSC218GG	CmR	CDS	ATGGAGAAAAAAATCACTGGATATACCACCGTTGATATATCCCAATGGCATCGTAAAGAACATTTTGAGGCATTTCAGTCAGTTGCTCAATGTACCTATAACCAGACCGTTCAGCTGGATATTACGGCCTTTTTAAAGACCGTAAAGAAAAATAAGCACAAGTTTTATCCGGCCTTTATTCACATTCTTGCCCGCCTGATGAATGCTCATCCGGAATTCCGTATGGCAATGAAAGACGGTGAGCTGGTGATATGGGATAGTGTTCACCCTTGTTACACCGTTTTCCATGAGCAAACTGAAACGTTTTCATCGCTCTGGAGTGAATACCACGACGATTTCCGGCAGTTTCTACACATATATTCGCAAGATGTGGCGTGTTACGGTGAAAACCTGGCCTAT…	3900	4580	681	1	forward	forward
pSC218GG	lac UV5 promoter	promoter	TTTACACTTTATGCTTCCGGCTCGTATAATG	3816	3846	31	1	forward	forward
pSC218GG	attR1	protein_bind	ACAAGTTTGTACAAAAAAGCTGAACGAGAAACGTAAAATGATATAAATATCAATATATTAAATTAGATTTTGCATAAAAAACAGACTACATAATACTGTAAAACACAACATATCCAGTCACTATG	3667	3791	125	1	forward	forward
pSC218GG	RB T-DNA repeat	misc_feature	GTTTACCCGCCAATATATCCTGTCA	2435	2459	25	1	forward	forward
pSC218GG	TetR	CDS	ATGACAAAGTTGCAGCCGAATACAGTGATCCGTGCCGCCCTGGACCTGTTGAACGAGGTCGGCGTAGACGGTCTGACGACACGCAAACTGGCGGAACGGTTGGGGGTTCAGCAGCCGGCGCTTTACTGGCACTTCAGGAACAAGCGGGCGCTGCTCGACGCACTGGCCGAAGCCATGCTGGCGGAGAATCATACGCATTCGGTGCCGAGAGCCGACGACGACTGGCGCTCATTTCTGATCGGGAATGCCCGCAGCTTCAGGCAGGCGCTGCTCGCCTACCGCGATGGCGCGCGCATCCATGCCGGCACGCGACCGGGCGCACCGCAGATGGAAACGGCCGACGCGCAGCTTCGCTTCCTCTGCGAGGCGGGTTTTTCGGCCGGGGACGCCGTCAATGCG…	1320	1970	651	1	reverse	reverse
pSC218GG	L4440	primer_bind	AGCGAGTCAGTGAGCGAG	1115	1132	18	1	forward	forward
pSC218GG	pBR322ori-F	primer_bind	GGGAAACGCCTGGTATCTTT	862	881	20	1	forward	forward
pSC218GG	incP origin of transfer oriT	oriT	CCGGCCAGCCTCGCAGAGCAGGATTCCCGTTGAGCACCGCCAGGTGCGAATAAGGGACAGTGAAGAAGGAACACCCGCTCGCGGGTGGGCCTACTTCACCTATCCTGCCC	530	639	110	1	forward	forward
pSC218GG	traJ	CDS	ATGGCTGATGAAACCAAGCCAACCAGGAAGGGCAGCCCACCTATCAAGGTGTACTGCCTTCCAGACGAACGAAGAGCGATTGAGGAAAAGGCGGCGGCGGCCGGCATGAGCCTGTCGGCCTACCTGCTGGCCGTCGGCCAGGGCTACAAAATCACGGGCGTCGTGGACTATGAGCACGTCCGCGAGCTGGCCCGCATCAATGGCGACCTGGGCCGCCTGGGCGGCCTGCTGAAACTCTGGCTCACCGACGACCCGCGCACGGCGCGGTTCGGTGATGCCACGATCCTCGCCCTGCTGGCGAAGATCGAAGAGAAGCAGGACGAGCTTGGCAAGGTCATGATGGGCGTGGTCCGCCCGAGGGCAGAGCCATGA	126	497	372	1	reverse	reverse
pSC218UG	oriV	rep_origin	GGGAGGGTTCGAGAAGGGGGGGCACCCCCCTTCGGCGTGCGCGGTCACGCGCACAGGGCGCAGCCCTGGTTAAAAACAAGGTTTATAAATATTGGTTTAAAAGCAGGTTAAAAGACAGGTTAGCGGTGGCCGAAAAACGGGCGGAAACCCTTGCAAATGCTGGATTTTCTGCCTGTGGACAGCCCCTCAAATGTCAATAGGTGCGCCCCTCATCTGTCAGCACTCTGCCCCTCAAGTGTCAAGGATCGCGCCCCTCATCTGTCAGTAGTCGCGCCCCTCAAGTGTCAATACCGCAGGGCACTTATCCCCAGGCTTGTCCACATCATCTGTGGGAAACTCGCGTAAAATCAGGCGTTTTCGCCGATTTGCGAGGCTGGCCAGCTCCACGTCGCCGGCCGA…	13490	14104	615	1	forward	forward
pSC218UG	oriV	rep_origin	AGCGGGCCGGGAGGGTTCGAGAAGGGGGGGCACCCCCCTTCGGCGTGCGCGGTCACGCGCACAGGGCGCAGCCCTGGTTAAAAACAAGGTTTATAAATATTGGTTTAAAAGCAGGTTAAAAGACAGGTTAGCGGTGGCCGAAAAACGGGCGGAAACCCTTGCAAATGCTGGATTTTCTGCCTGTGGACAGCCCCTCAAATGTCAATAGGTGCGCCCCTCATCTGTCAGCACTCTGCCCCTCAAGTGTCAAGGATCGCGCCCCTCATCTGTCAGTAGTCGCGCCCCTCAAGTGTCAATACCGCAGGGCACTTATCCCCAGGCTTGTCCACATCATCTGTGGGAAACTCGCGTAAAATCAGGCGTTTTCGCCGATTTGCGAGGCTGGCCAGCTCCACGTCG…	13482	14013	532	1	forward	forward
pSC218UG	prokaryotic transposable element mobile element	mobile_element	GGTGATGCTGCCAACTTACTGATTTAGTGTATGATGGTGTTTTTGAGGTGCTCCAGTGGCTTCTGTTTCTATCAGCTGTCCCTCCTGTTCAGCTACTGACGGGGTGGTGCGTAACGGCAAAAGCACCGCCGGACATCAGCGCTATCTCTGCTCTCACTGCCGTAAAACATGGCAACTGCAGTTCACTTACACCGCTTCTCAACCCGGTACGCACCAGAAAATCATTGATATGGCCATGAATGGCGTTGGATGCCGGGCAACAGCCCGCATTATGGGCGTTGGCCTCAACACGATTTTACGTCACTTAAAAAACTCAGGCCGCAGTCGGTAACCTCGCGCATACAGCCGGGCAGTGACGTCATCGTCTGCGCGGAAATGGACGAACAGTGGGGCTATGTC…	12022	12789	768	1	forward	forward
pSC218UG	KanR	CDS	ATGGCTAAAATGAGAATATCACCGGAATTGAAAAAACTGATCGAAAAATACCGCTGCGTAAAAGATACGGAAGGAATGTCTCCTGCTAAGGTATATAAGCTGGTGGGAGAAAATGAAAACCTATATTTAAAAATGACGGACAGCCGGTATAAAGGGACCACCTATGATGTGGAACGGGAAAAGGACATGATGCTATGGCTGGAAGGAAAGCTGCCTGTTCCAAAGGTCCTGCACTTTGAACGGCATGATGGCTGGAGCAATCTGCTCATGAGTGAGGCCGATGGCGTCCTTTGCTCGGAAGAGTATGAAGATGAACAAAGCCCTGAAAAGATTATCGAGCTGTATGCGGAGTGCATCAGGCTCTTTCACTCCATCGACATATCGGATTGTCCCTATACG…	11036	11830	795	1	reverse	reverse
pSC218UG	trfA	CDS	ATGAATCGGACGTTTGACCGGAAGGCATACAGGCAAGAACTGATCGACGCGGGGTTTTCCGCCGAGGATGCCGAAACCATCGCAAGCCGCACCGTCATGCGTGCGCCCCGCGAAACCTTCCAGTCCGTCGGCTCGATGGTCCAGCAAGCTACGGCCAAGATCGAGCGCGACAGCGTGCAACTGGCTCCCCCTGCCCTGCCCGCGCCATCGGCCGCCGTGGAGCGTTCGCGTCGTCTCGAACAGGAGGCGGCAGGTTTGGCGAAGTCGATGACCATCGACACGCGAGGAACTATGACGACCAAGAAGCGAAAAACCGCCGGCGAGGACCTGGCAAAACAGGTCAGCGAGGCCAAGCAGGCCGCGTTGCTGAAACACACGAAGCAGCAGATCAAGGAAATG…	9589	10737	1149	1	reverse	reverse
pSC218UG	LB T-DNA repeat	misc_feature	GTTTACACCACAATATATCCTGCCA	7969	7993	25	1	forward	forward
pSC218UG	F1ori-F	primer_bind	GTGGACTCTTGTTCCAAACTGG	7701	7722	22	1	forward	forward
pSC218UG	F1ori-R	primer_bind	AGGGAAGAAAGCGAAAGGAG	7491	7510	20	1	reverse	reverse
pSC218UG	M13 fwd	primer_bind	GTAAAACGACGGCCAGT	7335	7351	17	1	reverse	reverse
pSC218UG	NOS terminator	terminator	GATCGTTCAAACATTTGGCAATAAAGTTTCTTAAGATTGAATCCTGTTGCCGGTCTTGCGATGATTATCATATAATTTCTGTTGAATTACGTTAAGCATGTAATAATTAACATGTAATGCATGACGTTATTTATGAGATGGGTTTTTATGATTAGAGTCCCGCAATTATACATTTAATACGCGATAGAAAACAAAATATAGCGCGCAAACTAGGATAAATTATCGCGCGCGGTGTCATCTATGTTACTAGATC	7070	7322	253	1	forward	forward
pSC218UG	BlpR	CDS	ATGAGCCCAGAACGACGCCCGGCCGACATCCGCCGTGCCACCGAGGCGGACATGCCGGCGGTCTGCACCATCGTCAACCACTACATCGAGACAAGCACGGTCAACTTCCGTACCGAGCCGCAGGAACCGCAGGAGTGGACGGACGACCTCGTCCGTCTGCGGGAGCGCTATCCCTGGCTCGTCGCCGAGGTGGACGGCGAGGTCGCCGGCATCGCCTACGCGGGCCCCTGGAAGGCACGCAACGCCTACGACTGGACGGCCGAGTCGACCGTGTACGTCTCCCCCCGCCACCAGCGGACGGGACTGGGCTCCACGCTCTACACCCACCTGCTGAAGTCCCTGGAGGCACAGGGCTTCAAGAGCGTGGTCGCTGTCATCGGGCTGCCCAACGACCCGAGC…	6375	6926	552	1	forward	forward
pSC218UG	35S promoter	primer_bind	CTATCCTTCGCAAGACCCTTC	6297	6317	21	1	forward	forward
pSC218UG	CaMV 35S promoter	promoter	TGAGACTTTTCAACAAAGGGTAATATCCGGAAACCTCCTCGGATTCCATTGCCCAGCTATCTGTCACTTTATTGTGAAGATAGTGGAAAAGGAAGGTGGCTCCTACAAATGCCATCATTGCGATAAAGGAAAGGCCATCGTTGAAGATGCCTCTGCCGACAGTGGTCCCAAAGATGGACCCCCACCCACGAGGAGCATCGTGGAAAAAGAAGACGTTCCAACCACGTCTTCAAAGCAAGTGGATTGATGTGATATCTCCACTGACGTAAGGGATGACGCACAATCCCACTATCCTTCGCAAGACCCTTCCTCTATATAAGGAAGTTCATTTCATTTGGAGAGAACA	6009	6354	346	1	forward	forward
pSC218UG	M13 fwd	primer_bind	GTAAAACGACGGCCAGT	5457	5473	17	1	reverse	reverse
pSC218UG	attR1	protein_bind	ACAAGTTTGTACAAAAAAGCTGAACGAGAAACGTAAAATGATATAAATATCAATATATTAAATTAGATTTTGCATAAAAAACAGACTACATAATACTGTAAAACACAACATATCCAGTCACTATG	4650	4774	125	1	reverse	reverse
pSC218UG	lac UV5 promoter	promoter	TTTACACTTTATGCTTCCGGCTCGTATAATG	4595	4625	31	1	reverse	reverse
pSC218UG	CAT-R	primer_bind	GCAACTGACTGAAATGCCTC	4456	4475	20	1	forward	forward
pSC218UG	CmR	CDS	ATGGAGAAAAAAATCACTGGATATACCACCGTTGATATATCCCAATGGCATCGTAAAGAACATTTTGAGGCATTTCAGTCAGTTGCTCAATGTACCTATAACCAGACCGTTCAGCTGGATATTACGGCCTTTTTAAAGACCGTAAAGAAAAATAAGCACAAGTTTTATCCGGCCTTTATTCACATTCTTGCCCGCCTGATGAATGCTCATCCGGAATTCCGTATGGCAATGAAAGACGGTGAGCTGGTGATATGGGATAGTGTTCACCCTTGTTACACCGTTTTCCATGAGCAAACTGAAACGTTTTCATCGCTCTGGAGTGAATACCACGACGATTTCCGGCAGTTTCTACACATATATTCGCAAGATGTGGCGTGTTACGGTGAAAACCTGGCCTAT…	3861	4541	681	1	reverse	reverse
pSC218UG	ccdB-fwd	primer_bind	GCATGATGACCACCGATATG	3338	3357	20	1	reverse	reverse
pSC218UG	ccdB	CDS	ATGCAGTTTAAGGTTTACACCTATAAAAGAGAGAGCCGTTATCGTCTGTTTGTGGATGTACAGAGTGATATTATTGACACGCCCGGGCGACGGATGGTGATCCCCCTGGCCAGTGCACGTCTGCTGTCAGATAAAGTCCCCCGTGAACTTTACCCGGTGGTGCATATCGGGGATGAAAGCTGGCGCATGATGACCACCGATATGGCCAGTGTGCCGGTCTCCGTTATCGGGGAAGAAGTGGCTGATCTCAGCCACCGCGAAAATGACATCAAAAACGCCATTAACCTGATGTTCTGGGGAATATAA	3236	3541	306	1	reverse	reverse
pSC218UG	attR2	protein_bind	ACCACTTTGTACAAGAAAGCTGAACGAGAAACGTAAAATGATATAAATATCAATATATTAAATTAGATTTTGCATAAAAAACAGACTACATAATACTGTAAAACACAACATATCCAGTCACTATG	3071	3195	125	1	forward	forward
pSC218UG	NOS terminator	terminator	GATCTAGTAACATAGATGACACCGCGCGCGATAATTTATCCTAGTTTGCGCGCTATATTTTGTTTTCTATCGCGTATTAAATGTATAATTGCGGGACTCTAATCATAAAAACCCATCTCATAAATAACGTCATGCATTACATGTTAATTATTACATGCTTAACGTAATTCAACAGAAATTATATGATAATCATCGCAAGACCGGCAACAGGATTCAATCTTAAGAAACTTTATTGCCAAATGTTTGAACGATC	2755	3007	253	1	forward	forward
pSC218UG	M13 rev	primer_bind	CAGGAAACAGCTATGAC	2721	2737	17	1	forward	forward
pSC218UG	M13 Reverse	primer_bind	CAGGAAACAGCTATGAC	2721	2737	17	1	forward	forward
pSC218UG	RB T-DNA repeat	misc_feature	GTTTACCCGCCAATATATCCTGTCA	2431	2455	25	1	forward	forward
pSC218UG	TetR	CDS	ATGACAAAGTTGCAGCCGAATACAGTGATCCGTGCCGCCCTGGACCTGTTGAACGAGGTCGGCGTAGACGGTCTGACGACACGCAAACTGGCGGAACGGTTGGGGGTTCAGCAGCCGGCGCTTTACTGGCACTTCAGGAACAAGCGGGCGCTGCTCGACGCACTGGCCGAAGCCATGCTGGCGGAGAATCATACGCATTCGGTGCCGAGAGCCGACGACGACTGGCGCTCATTTCTGATCGGGAATGCCCGCAGCTTCAGGCAGGCGCTGCTCGCCTACCGCGATGGCGCGCGCATCCATGCCGGCACGCGACCGGGCGCACCGCAGATGGAAACGGCCGACGCGCAGCTTCGCTTCCTCTGCGAGGCGGGTTTTTCGGCCGGGGACGCCGTCAATGCG…	1316	1966	651	1	reverse	reverse
pSC218UG	L4440	primer_bind	AGCGAGTCAGTGAGCGAG	1111	1128	18	1	forward	forward
pSC218UG	pBR322ori-F	primer_bind	GGGAAACGCCTGGTATCTTT	858	877	20	1	forward	forward
pSC218UG	incP origin of transfer oriT	oriT	CCGGCCAGCCTCGCAGAGCAGGATTCCCGTTGAGCACCGCCAGGTGCGAATAAGGGACAGTGAAGAAGGAACACCCGCTCGCGGGTGGGCCTACTTCACCTATCCTGCCC	526	635	110	1	forward	forward
pSC218UG	traJ	CDS	ATGGCTGATGAAACCAAGCCAACCAGGAAGGGCAGCCCACCTATCAAGGTGTACTGCCTTCCAGACGAACGAAGAGCGATTGAGGAAAAGGCGGCGGCGGCCGGCATGAGCCTGTCGGCCTACCTGCTGGCCGTCGGCCAGGGCTACAAAATCACGGGCGTCGTGGACTATGAGCACGTCCGCGAGCTGGCCCGCATCAATGGCGACCTGGGCCGCCTGGGCGGCCTGCTGAAACTCTGGCTCACCGACGACCCGCGCACGGCGCGGTTCGGTGATGCCACGATCCTCGCCCTGCTGGCGAAGATCGAAGAGAAGCAGGACGAGCTTGGCAAGGTCATGATGGGCGTGGTCCGCCCGAGGGCAGAGCCATGA	122	493	372	1	reverse	reverse
pTX168	CaMV 35S promoter	promoter	CGACACTCTCGTCTACTCCAAGAATATCAAAGATACAGTCTCAGAAGACCAAAGGGCTATTGAGACTTTTCAACAAAGGGTAATATCGGGAAACCTCCTCGGATTCCATTGCCCAGCTATCTGTCACTTCATCAAAAGGACAGTAGAAAAGGAAGGTGGCACCTACAAATGCCATCATTGCGATAAAGGAAAGGCTATCGTTCAAGATGCCTCTGCCGACAGTGGTCCCAAAGATGGACCCCCACCCACGAGGAGCATCGTGGAAAAAGAAGACGTTCCAACCACGTCTTCAAAGCAAGTGGATTGATGTGATAACATGGTGGAGCACGACACTCTCGTCTACTCCAAGAATATCAAAGATACAGTCTCAGAAGACCAAAGGGCTATTGAGACTTTTCA…	12910	13679	770	1	reverse	reverse
pTX168	Hygoromycin phosphotransferase gene	gene	ATGAAAAAGCCTGAACTCACCGCGACGTCTGTCGAGAAGTTTCTGATCGAAAAGTTCGACAGCGTGTCCGACCTGATGCAGCTCTCGGAGGGCGAAGAATCTCGTGCTTTCAGCTTCGATGTAGGAGGGCGTGGATATGTCCTGCGGGTAAATAGCTGCGCCGATGGTTTCTACAAAGATCGTTATGTTTATCGGCACTTTGCATCGGCCGCGCTCCCGATTCCGGAAGTGCTTGACATTGGGGAATTCAGCGAGAGCCTGACCTATTGCATCTCCCGCCGTGCACAGGGTGTCACGTTGCAAGACCTGCCTGAAACCGAACTGCCCGCTGTTCTGCAGCCGGTCGCGGAGGCCATGGATGCGATCGCTGCGGCCGATCTTAGCCAGACGAGCGGGTTC…	11878	12903	1026	1	reverse	reverse
pTX168	CaMV 35S polyA terminator	terminator	TCGACAAGCTCTATTTTCTCCATAATAATGTGTGAGTAGTTCCCAGATAAGGGAATTAGGGTTCCTATAGGGTTTCGCTCATGTGTTGAGCATATAAGAAACCCTTAGTATGTATTTGTATTTGTAAAATACTTCTATCAATAAAATTTCTAATTCCTAAAACCAAAATCCAGTACTAAAATCCAGATCCCCCGAATTAATTCGGCGTTAATTCAG	11651	11866	216	1	reverse	reverse
pTX168	T-DNA LB	misc_feature	TGGCAGGATATATTGTGGTGTAAAC	11576	11600	25	1	forward	forward
pTX168	aphA-3 gene	gene	ATGGCTAAAATGAGAATATCACCGGAATTGAAAAAACTGATCGAAAAATACCGCTGCGTAAAAGATACGGAAGGAATGTCTCCTGCTAAGGTATATAAGCTGGTGGGAGAAAATGAAAACCTATATTTAAAAATGACGGACAGCCGGTATAAAGGGACCACCTATGATGTGGAACGGGAAAAGGACATGATGCTATGGCTGGAAGGAAAGCTGCCTGTTCCAAAGGTCCTGCACTTTGAACGGCATGATGGCTGGAGCAATCTGCTCATGAGTGAGGCCGATGGCGTCCTTTGCTCGGAAGAGTATGAAGATGAACAAAGCCCTGAAAAGATTATCGAGCTGTATGCGGAGTGCATCAGGCTCTTTCACTCCATCGACATATCGGATTGTCCCTATACG…	10360	11151	792	1	reverse	reverse
pTX168	pBR322 ori rep origin	rep_origin	ATACCTCGCTCTGCTAATCCTGTTACCAGTGGCTGCTGCCAGTGGCGATAAGTCGTGTCTTACCGGGTTGGACTCAAGACGATAGTTACCGGATAAGGCGCAGCGGTCGGGCTGAACGGGGGGTTCGTGCACACAGCCCAGCTTGGAGCGAACGACCTACACCGAACTGAGATACCTACAGCGTGAGCTATGAGAAAGCGCCACGCTTCCCGAAGGGAGAAAGGCGGACAGGTATCCGGTAAGCGGCAGGGTCGGAACAGGAGAGCGCACGAGGGAGCTTC	9786	10066	281	1	reverse	reverse
pTX168	pBR322 bom	misc_feature	CTTTTGCTGGCCTTTTGCTCACATGTTCTTTCCTGCGTTATCCCCTGATTCTGTGGATAACCGTATTACCGCCTTTGAGTGAGCTGATACCGCTCGCCGCAGCCGAACGACCGAGCGCAGCGAGTCAGTGAGCGAGGAAGCGGAAGAGCGCCTGATGCGGTATTTTCTCCTTACGCATCTGTGCGGTATTTCACACCGCATATGGTGCACTCTCAGTACAATCTGCTCTGATGCCGCATAGTTAAGCCAGTATACACTCCG	9386	9646	261	1	reverse	reverse
pTX168	pVS1 ori rep origin	rep_origin	AGTTTTAAAGAGTTTTAGGCGGAAAAATCGCCTTTTTTCTCTTTTATATCAGTCACTTACATGTGTGACCGGTTCCCAATGTACGGCTTTGGGTTCCCAATGTACGGGTTCCGGTTCCCAATGTACGGCTTTGGGTTCCCAATGTACGTGCTATCCACAGGAAAGAGGCCTTTTCGACCTTTTTCCCCTGCTAGGGCAATTTGCCCTAGCATCTGCTCCGTACATTAGGAACCGGCGGATGCTTCGCCCTCGATCAGGTTGCGGTAGCGCATGACTAGGATCGGGCCAGCCTGCCCCGCCTCCTCCTTCAAATCGTACTCCGGCAGGTCATTTGACCCGATCAGCTTGCGCACGGTGAAACAGAACTTCTTGAACTCTCCGGCGCTGCCACTGCGTTCG…	7976	8976	1001	1	reverse	reverse
pTX168	pVS1 sta	misc_feature	GAAAGTTGACCCGCTTCATGGCTGGCGTGTCTGCCAGGCTGGCCAACGTTGCAGCCTTGCTGCTGCGTGCGCTCGGACGGCCGGCACTTAGCGTGTTTGTGCTTTTGCTCATTTTCTCTTTACCTCATTAACTCAAATGAGTTTTGATTTAATTTCAGCGGCCAGCGCCTGGACCTCGCGGGCAGCGTCGCCCTCGGGTTCTGATTCAAGAACGGTTGTGCCGGCGGCGGCAGTGCCTGGGTAGCTCACGCGCTGCGTGATACGGGACTCAAGAATGGGCAGCTCGTACCCGGCCAGCGCCTCGGCAACCTCACCGCCGATGCGCGTGCCTTTGATCGCCCGCGACACGACAAAGGCCGCTTGTAGCCTTCCATCCGTGACCTCAATGCGCTGCTTAAC…	6383	7383	1001	1	reverse	reverse
pTX168	T-DNA RB	misc_feature	TAAACGCTCTTTTCTCTTAGGTTTAC	5317	5342	26	1	reverse	reverse
pTX168	Ribozyme stem loop	stem_loop	GCTTTTGTCACCGGATGTGTTTTCCGGTCTGATGAGTCCGTGAGGACGAAACAAAAGC	5220	5277	58	1	forward	forward
pTX168	gRNA scaffold misc structure	misc_structure	GTTTTAGAGCTAGAAATAGCAAGTTAAAATAAGGCTAGTCCGTTATCAACTTGAAAAAGTGGCACCGAGTCGGTGC	5146	5221	76	1	forward	forward
pTX168	Ribozyme stem loop	stem_loop	GCTTTTGTCACCGGATGTGTTTTCCGGTCTGATGAGTCCGTGAGGACGAAACAAAAGC	5072	5129	58	1	forward	forward
pTX168	polyA polyA site	polyA_site	AAAAAAAAAAAAAAAAAAAAAAAAAAAAAAAAAAAAAAAAAAAAAAAAAA	5021	5070	50	1	forward	forward
pTX168	SV40 NLS signal peptide	sig_peptide	TCAAGGGCTGATCCTAAGAAGAAGAGGAAGGTT	4979	5011	33	1	forward	forward
pTX168	Cas9 gene	gene	ATGGATAAGAAGTACTCTATCGGACTCGATATCGGAACTAACTCTGTGGGATGGGCTGTGATCACCGATGAGTACAAGGTGCCATCTAAGAAGTTCAAGGTTCTCGGAAACACCGATAGGCACTCTATCAAGAAAAACCTTATCGGTGCTCTCCTCTTCGATTCTGGTGAAACTGCTGAGGCTACCAGACTCAAGAGAACCGCTAGAAGAAGGTACACCAGAAGAAAGAACAGGATCTGCTACCTCCAAGAGATCTTCTCTAACGAGATGGCTAAAGTGGATGATTCATTCTTCCACAGGCTCGAAGAGTCATTCCTCGTGGAAGAAGATAAGAAGCACGAGAGGCACCCTATCTTCGGAAACATCGTTGATGAGGTGGCATACCACGAGAAGTACCCT…	875	4978	4104	1	forward	forward
pTX168	CaMV 35S promoter	promoter	AGATTTGCCTTTTCAATTTCAGAAAGAATGCTAACCCACAGATGGTTAGAGAGGCTTACGCAGCAGGTATCATCAAGACGATCTACCCGAGCAATAATCTCCAGGAAATCAAATACCTTCCCAAGAAGGTTAAAGATGCAGTCAAAAGATTCAGGACTAACTGCATCAAGAACACAGAGAAAGATATATTTCTCAAGATCAGAAGTACTATTCCAGTATGGACGATTCAAGGCTTGCTTCACAAACCAAGGCAAGTAATAGAGATTGGAGTCTCTAAAAAGGTAGTTCCCACTGAATCAAAGGCCATGGAGTCAAAGATTCAAATAGAGGACCTAACAGAACTCGCCGTAAAGACTGGCGAACAGTTCATACAGAGTCTCTTACGACTCAATGACAAGA…	9	841	833	1	forward	forward
pTX171	CaMV 35S promoter	promoter	CGACACTCTCGTCTACTCCAAGAATATCAAAGATACAGTCTCAGAAGACCAAAGGGCTATTGAGACTTTTCAACAAAGGGTAATATCGGGAAACCTCCTCGGATTCCATTGCCCAGCTATCTGTCACTTCATCAAAAGGACAGTAGAAAAGGAAGGTGGCACCTACAAATGCCATCATTGCGATAAAGGAAAGGCTATCGTTCAAGATGCCTCTGCCGACAGTGGTCCCAAAGATGGACCCCCACCCACGAGGAGCATCGTGGAAAAAGAAGACGTTCCAACCACGTCTTCAAAGCAAGTGGATTGATGTGATAACATGGTGGAGCACGACACTCTCGTCTACTCCAAGAATATCAAAGATACAGTCTCAGAAGACCAAAGGGCTATTGAGACTTTTCA…	13490	14259	770	1	reverse	reverse
pTX171	Hygoromycin phosphotransferase gene	gene	ATGAAAAAGCCTGAACTCACCGCGACGTCTGTCGAGAAGTTTCTGATCGAAAAGTTCGACAGCGTGTCCGACCTGATGCAGCTCTCGGAGGGCGAAGAATCTCGTGCTTTCAGCTTCGATGTAGGAGGGCGTGGATATGTCCTGCGGGTAAATAGCTGCGCCGATGGTTTCTACAAAGATCGTTATGTTTATCGGCACTTTGCATCGGCCGCGCTCCCGATTCCGGAAGTGCTTGACATTGGGGAATTCAGCGAGAGCCTGACCTATTGCATCTCCCGCCGTGCACAGGGTGTCACGTTGCAAGACCTGCCTGAAACCGAACTGCCCGCTGTTCTGCAGCCGGTCGCGGAGGCCATGGATGCGATCGCTGCGGCCGATCTTAGCCAGACGAGCGGGTTC…	12458	13483	1026	1	reverse	reverse
pTX171	CaMV 35S polyA terminator	terminator	TCGACAAGCTCTATTTTCTCCATAATAATGTGTGAGTAGTTCCCAGATAAGGGAATTAGGGTTCCTATAGGGTTTCGCTCATGTGTTGAGCATATAAGAAACCCTTAGTATGTATTTGTATTTGTAAAATACTTCTATCAATAAAATTTCTAATTCCTAAAACCAAAATCCAGTACTAAAATCCAGATCCCCCGAATTAATTCGGCGTTAATTCAG	12231	12446	216	1	reverse	reverse
pTX171	T-DNA LB	misc_feature	TGGCAGGATATATTGTGGTGTAAAC	12156	12180	25	1	forward	forward
pTX171	aphA-3 gene	gene	ATGGCTAAAATGAGAATATCACCGGAATTGAAAAAACTGATCGAAAAATACCGCTGCGTAAAAGATACGGAAGGAATGTCTCCTGCTAAGGTATATAAGCTGGTGGGAGAAAATGAAAACCTATATTTAAAAATGACGGACAGCCGGTATAAAGGGACCACCTATGATGTGGAACGGGAAAAGGACATGATGCTATGGCTGGAAGGAAAGCTGCCTGTTCCAAAGGTCCTGCACTTTGAACGGCATGATGGCTGGAGCAATCTGCTCATGAGTGAGGCCGATGGCGTCCTTTGCTCGGAAGAGTATGAAGATGAACAAAGCCCTGAAAAGATTATCGAGCTGTATGCGGAGTGCATCAGGCTCTTTCACTCCATCGACATATCGGATTGTCCCTATACG…	10940	11731	792	1	reverse	reverse
pTX171	pBR322 ori rep origin	rep_origin	ATACCTCGCTCTGCTAATCCTGTTACCAGTGGCTGCTGCCAGTGGCGATAAGTCGTGTCTTACCGGGTTGGACTCAAGACGATAGTTACCGGATAAGGCGCAGCGGTCGGGCTGAACGGGGGGTTCGTGCACACAGCCCAGCTTGGAGCGAACGACCTACACCGAACTGAGATACCTACAGCGTGAGCTATGAGAAAGCGCCACGCTTCCCGAAGGGAGAAAGGCGGACAGGTATCCGGTAAGCGGCAGGGTCGGAACAGGAGAGCGCACGAGGGAGCTTC	10366	10646	281	1	reverse	reverse
pTX171	pBR322 bom	misc_feature	CTTTTGCTGGCCTTTTGCTCACATGTTCTTTCCTGCGTTATCCCCTGATTCTGTGGATAACCGTATTACCGCCTTTGAGTGAGCTGATACCGCTCGCCGCAGCCGAACGACCGAGCGCAGCGAGTCAGTGAGCGAGGAAGCGGAAGAGCGCCTGATGCGGTATTTTCTCCTTACGCATCTGTGCGGTATTTCACACCGCATATGGTGCACTCTCAGTACAATCTGCTCTGATGCCGCATAGTTAAGCCAGTATACACTCCG	9966	10226	261	1	reverse	reverse
pTX171	pVS1 ori rep origin	rep_origin	AGTTTTAAAGAGTTTTAGGCGGAAAAATCGCCTTTTTTCTCTTTTATATCAGTCACTTACATGTGTGACCGGTTCCCAATGTACGGCTTTGGGTTCCCAATGTACGGGTTCCGGTTCCCAATGTACGGCTTTGGGTTCCCAATGTACGTGCTATCCACAGGAAAGAGGCCTTTTCGACCTTTTTCCCCTGCTAGGGCAATTTGCCCTAGCATCTGCTCCGTACATTAGGAACCGGCGGATGCTTCGCCCTCGATCAGGTTGCGGTAGCGCATGACTAGGATCGGGCCAGCCTGCCCCGCCTCCTCCTTCAAATCGTACTCCGGCAGGTCATTTGACCCGATCAGCTTGCGCACGGTGAAACAGAACTTCTTGAACTCTCCGGCGCTGCCACTGCGTTCG…	8556	9556	1001	1	reverse	reverse
pTX171	pVS1 sta	misc_feature	GAAAGTTGACCCGCTTCATGGCTGGCGTGTCTGCCAGGCTGGCCAACGTTGCAGCCTTGCTGCTGCGTGCGCTCGGACGGCCGGCACTTAGCGTGTTTGTGCTTTTGCTCATTTTCTCTTTACCTCATTAACTCAAATGAGTTTTGATTTAATTTCAGCGGCCAGCGCCTGGACCTCGCGGGCAGCGTCGCCCTCGGGTTCTGATTCAAGAACGGTTGTGCCGGCGGCGGCAGTGCCTGGGTAGCTCACGCGCTGCGTGATACGGGACTCAAGAATGGGCAGCTCGTACCCGGCCAGCGCCTCGGCAACCTCACCGCCGATGCGCGTGCCTTTGATCGCCCGCGACACGACAAAGGCCGCTTGTAGCCTTCCATCCGTGACCTCAATGCGCTGCTTAAC…	6963	7963	1001	1	reverse	reverse
pTX171	T-DNA RB	misc_feature	TAAACGCTCTTTTCTCTTAGGTTTAC	5897	5922	26	1	reverse	reverse
pTX171	Ribozyme stem loop	stem_loop	GCTTTTGTCACCGGATGTGTTTTCCGGTCTGATGAGTCCGTGAGGACGAAACAAAAGC	5800	5857	58	1	forward	forward
pTX171	gRNA scaffold misc structure	misc_structure	GTTTTAGAGCTAGAAATAGCAAGTTAAAATAAGGCTAGTCCGTTATCAACTTGAAAAAGTGGCACCGAGTCGGTGC	5726	5801	76	1	forward	forward
pTX171	ccdB gene	gene	AAGCCAGATAACAGTATGCGTATTTGCGCGCTGATTTTTGCGGTATAAGAATATATACTGATATGTATACCCGAAGTATGTCAAAAAGAGGTATGCTATGAAGCAGCGTATTACAGTGACAGTTGACAGCGACAGCTATCAGTTGCTCAAGGCATATATGATGTCAATATCTCCGGTCTGGTAAGCACAACCATGCAGAATGAAGCCCGTCGTCTGCGTGCCGAACGCTGGAAAGCGGAAAATCAGGAAGGGATGGCTGAGGTCGCCCGGTTTATTGAAATGAACGGCTCTTTTGCTGACGAGAACAGGGGCTGGTGAAATGCAGTTTAAGGTTTACACCTATAAAAGAGAGAGCCGTTATCGTCTGTTTGTGGATGTACAGAGTGATATTATTGACAC…	5094	5718	625	1	reverse	reverse
pTX171	polyA polyA site	polyA_site	AAAAAAAAAAAAAAAAAAAAAAAAAAAAAAAAAAAAAAAAAAAAAAAAAA	5021	5070	50	1	forward	forward
pTX171	SV40 NLS signal peptide	sig_peptide	TCAAGGGCTGATCCTAAGAAGAAGAGGAAGGTT	4979	5011	33	1	forward	forward
pTX171	Cas9 gene	gene	ATGGATAAGAAGTACTCTATCGGACTCGATATCGGAACTAACTCTGTGGGATGGGCTGTGATCACCGATGAGTACAAGGTGCCATCTAAGAAGTTCAAGGTTCTCGGAAACACCGATAGGCACTCTATCAAGAAAAACCTTATCGGTGCTCTCCTCTTCGATTCTGGTGAAACTGCTGAGGCTACCAGACTCAAGAGAACCGCTAGAAGAAGGTACACCAGAAGAAAGAACAGGATCTGCTACCTCCAAGAGATCTTCTCTAACGAGATGGCTAAAGTGGATGATTCATTCTTCCACAGGCTCGAAGAGTCATTCCTCGTGGAAGAAGATAAGAAGCACGAGAGGCACCCTATCTTCGGAAACATCGTTGATGAGGTGGCATACCACGAGAAGTACCCT…	875	4978	4104	1	forward	forward
pTX171	CaMV 35S promoter	promoter	AGATTTGCCTTTTCAATTTCAGAAAGAATGCTAACCCACAGATGGTTAGAGAGGCTTACGCAGCAGGTATCATCAAGACGATCTACCCGAGCAATAATCTCCAGGAAATCAAATACCTTCCCAAGAAGGTTAAAGATGCAGTCAAAAGATTCAGGACTAACTGCATCAAGAACACAGAGAAAGATATATTTCTCAAGATCAGAAGTACTATTCCAGTATGGACGATTCAAGGCTTGCTTCACAAACCAAGGCAAGTAATAGAGATTGGAGTCTCTAAAAAGGTAGTTCCCACTGAATCAAAGGCCATGGAGTCAAAGATTCAAATAGAGGACCTAACAGAACTCGCCGTAAAGACTGGCGAACAGTTCATACAGAGTCTCTTACGACTCAATGACAAGA…	9	841	833	1	forward	forward
pTX172	CaMV 35S promoter	promoter	CGACACTCTCGTCTACTCCAAGAATATCAAAGATACAGTCTCAGAAGACCAAAGGGCTATTGAGACTTTTCAACAAAGGGTAATATCGGGAAACCTCCTCGGATTCCATTGCCCAGCTATCTGTCACTTCATCAAAAGGACAGTAGAAAAGGAAGGTGGCACCTACAAATGCCATCATTGCGATAAAGGAAAGGCTATCGTTCAAGATGCCTCTGCCGACAGTGGTCCCAAAGATGGACCCCCACCCACGAGGAGCATCGTGGAAAAAGAAGACGTTCCAACCACGTCTTCAAAGCAAGTGGATTGATGTGATAACATGGTGGAGCACGACACTCTCGTCTACTCCAAGAATATCAAAGATACAGTCTCAGAAGACCAAAGGGCTATTGAGACTTTTCA…	14644	15413	770	1	reverse	reverse
pTX172	Hygoromycin phosphotransferase gene	gene	ATGAAAAAGCCTGAACTCACCGCGACGTCTGTCGAGAAGTTTCTGATCGAAAAGTTCGACAGCGTGTCCGACCTGATGCAGCTCTCGGAGGGCGAAGAATCTCGTGCTTTCAGCTTCGATGTAGGAGGGCGTGGATATGTCCTGCGGGTAAATAGCTGCGCCGATGGTTTCTACAAAGATCGTTATGTTTATCGGCACTTTGCATCGGCCGCGCTCCCGATTCCGGAAGTGCTTGACATTGGGGAATTCAGCGAGAGCCTGACCTATTGCATCTCCCGCCGTGCACAGGGTGTCACGTTGCAAGACCTGCCTGAAACCGAACTGCCCGCTGTTCTGCAGCCGGTCGCGGAGGCCATGGATGCGATCGCTGCGGCCGATCTTAGCCAGACGAGCGGGTTC…	13612	14637	1026	1	reverse	reverse
pTX172	CaMV 35S polyA terminator	terminator	TCGACAAGCTCTATTTTCTCCATAATAATGTGTGAGTAGTTCCCAGATAAGGGAATTAGGGTTCCTATAGGGTTTCGCTCATGTGTTGAGCATATAAGAAACCCTTAGTATGTATTTGTATTTGTAAAATACTTCTATCAATAAAATTTCTAATTCCTAAAACCAAAATCCAGTACTAAAATCCAGATCCCCCGAATTAATTCGGCGTTAATTCAG	13385	13600	216	1	reverse	reverse
pTX172	T-DNA LB	misc_feature	TGGCAGGATATATTGTGGTGTAAAC	13310	13334	25	1	forward	forward
pTX172	aphA-3 gene	gene	ATGGCTAAAATGAGAATATCACCGGAATTGAAAAAACTGATCGAAAAATACCGCTGCGTAAAAGATACGGAAGGAATGTCTCCTGCTAAGGTATATAAGCTGGTGGGAGAAAATGAAAACCTATATTTAAAAATGACGGACAGCCGGTATAAAGGGACCACCTATGATGTGGAACGGGAAAAGGACATGATGCTATGGCTGGAAGGAAAGCTGCCTGTTCCAAAGGTCCTGCACTTTGAACGGCATGATGGCTGGAGCAATCTGCTCATGAGTGAGGCCGATGGCGTCCTTTGCTCGGAAGAGTATGAAGATGAACAAAGCCCTGAAAAGATTATCGAGCTGTATGCGGAGTGCATCAGGCTCTTTCACTCCATCGACATATCGGATTGTCCCTATACG…	12094	12885	792	1	reverse	reverse
pTX172	pBR322 ori rep origin	rep_origin	ATACCTCGCTCTGCTAATCCTGTTACCAGTGGCTGCTGCCAGTGGCGATAAGTCGTGTCTTACCGGGTTGGACTCAAGACGATAGTTACCGGATAAGGCGCAGCGGTCGGGCTGAACGGGGGGTTCGTGCACACAGCCCAGCTTGGAGCGAACGACCTACACCGAACTGAGATACCTACAGCGTGAGCTATGAGAAAGCGCCACGCTTCCCGAAGGGAGAAAGGCGGACAGGTATCCGGTAAGCGGCAGGGTCGGAACAGGAGAGCGCACGAGGGAGCTTC	11520	11800	281	1	reverse	reverse
pTX172	pBR322 bom	misc_feature	CTTTTGCTGGCCTTTTGCTCACATGTTCTTTCCTGCGTTATCCCCTGATTCTGTGGATAACCGTATTACCGCCTTTGAGTGAGCTGATACCGCTCGCCGCAGCCGAACGACCGAGCGCAGCGAGTCAGTGAGCGAGGAAGCGGAAGAGCGCCTGATGCGGTATTTTCTCCTTACGCATCTGTGCGGTATTTCACACCGCATATGGTGCACTCTCAGTACAATCTGCTCTGATGCCGCATAGTTAAGCCAGTATACACTCCG	11120	11380	261	1	reverse	reverse
pTX172	pVS1 ori rep origin	rep_origin	AGTTTTAAAGAGTTTTAGGCGGAAAAATCGCCTTTTTTCTCTTTTATATCAGTCACTTACATGTGTGACCGGTTCCCAATGTACGGCTTTGGGTTCCCAATGTACGGGTTCCGGTTCCCAATGTACGGCTTTGGGTTCCCAATGTACGTGCTATCCACAGGAAAGAGGCCTTTTCGACCTTTTTCCCCTGCTAGGGCAATTTGCCCTAGCATCTGCTCCGTACATTAGGAACCGGCGGATGCTTCGCCCTCGATCAGGTTGCGGTAGCGCATGACTAGGATCGGGCCAGCCTGCCCCGCCTCCTCCTTCAAATCGTACTCCGGCAGGTCATTTGACCCGATCAGCTTGCGCACGGTGAAACAGAACTTCTTGAACTCTCCGGCGCTGCCACTGCGTTCG…	9710	10710	1001	1	reverse	reverse
pTX172	pVS1 sta	misc_feature	GAAAGTTGACCCGCTTCATGGCTGGCGTGTCTGCCAGGCTGGCCAACGTTGCAGCCTTGCTGCTGCGTGCGCTCGGACGGCCGGCACTTAGCGTGTTTGTGCTTTTGCTCATTTTCTCTTTACCTCATTAACTCAAATGAGTTTTGATTTAATTTCAGCGGCCAGCGCCTGGACCTCGCGGGCAGCGTCGCCCTCGGGTTCTGATTCAAGAACGGTTGTGCCGGCGGCGGCAGTGCCTGGGTAGCTCACGCGCTGCGTGATACGGGACTCAAGAATGGGCAGCTCGTACCCGGCCAGCGCCTCGGCAACCTCACCGCCGATGCGCGTGCCTTTGATCGCCCGCGACACGACAAAGGCCGCTTGTAGCCTTCCATCCGTGACCTCAATGCGCTGCTTAAC…	8117	9117	1001	1	reverse	reverse
pTX172	T-DNA RB	misc_feature	TAAACGCTCTTTTCTCTTAGGTTTAC	7051	7076	26	1	reverse	reverse
pTX172	Ribozyme stem loop	stem_loop	GCTTTTGTCACCGGATGTGTTTTCCGGTCTGATGAGTCCGTGAGGACGAAACAAAAGC	6954	7011	58	1	forward	forward
pTX172	gRNA scaffold misc structure	misc_structure	GTTTTAGAGCTAGAAATAGCAAGTTAAAATAAGGCTAGTCCGTTATCAACTTGAAAAAGTGGCACCGAGTCGGTGC	6880	6955	76	1	forward	forward
pTX172	ccdB gene	gene	AAGCCAGATAACAGTATGCGTATTTGCGCGCTGATTTTTGCGGTATAAGAATATATACTGATATGTATACCCGAAGTATGTCAAAAAGAGGTATGCTATGAAGCAGCGTATTACAGTGACAGTTGACAGCGACAGCTATCAGTTGCTCAAGGCATATATGATGTCAATATCTCCGGTCTGGTAAGCACAACCATGCAGAATGAAGCCCGTCGTCTGCGTGCCGAACGCTGGAAAGCGGAAAATCAGGAAGGGATGGCTGAGGTCGCCCGGTTTATTGAAATGAACGGCTCTTTTGCTGACGAGAACAGGGGCTGGTGAAATGCAGTTTAAGGTTTACACCTATAAAAGAGAGAGCCGTTATCGTCTGTTTGTGGATGTACAGAGTGATATTATTGACAC…	6248	6872	625	1	reverse	reverse
pTX172	polyA polyA site	polyA_site	AAAAAAAAAAAAAAAAAAAAAAAAAAAAAAAAAAAAAAAAAAAAAAAAAA	6175	6224	50	1	forward	forward
pTX172	SV40 NLS signal peptide	sig_peptide	TCAAGGGCTGATCCTAAGAAGAAGAGGAAGGTT	6133	6165	33	1	forward	forward
pTX172	Cas9 gene	gene	ATGGATAAGAAGTACTCTATCGGACTCGATATCGGAACTAACTCTGTGGGATGGGCTGTGATCACCGATGAGTACAAGGTGCCATCTAAGAAGTTCAAGGTTCTCGGAAACACCGATAGGCACTCTATCAAGAAAAACCTTATCGGTGCTCTCCTCTTCGATTCTGGTGAAACTGCTGAGGCTACCAGACTCAAGAGAACCGCTAGAAGAAGGTACACCAGAAGAAAGAACAGGATCTGCTACCTCCAAGAGATCTTCTCTAACGAGATGGCTAAAGTGGATGATTCATTCTTCCACAGGCTCGAAGAGTCATTCCTCGTGGAAGAAGATAAGAAGCACGAGAGGCACCCTATCTTCGGAAACATCGTTGATGAGGTGGCATACCACGAGAAGTACCCT…	2029	6132	4104	1	forward	forward
pTX172	ZmUbi1 promoter	promoter	TGCAGTGCAGCGTGACCCGGTCGTGCCCCTCTCTTGAGATAATGAGCATTGCATGTCTAAGTTATAAAAAATTACCACATATTTTTTTTGTCACACTTGTTTGAAGTGCAGTTTATCTATCTTTATACATATATTTAAACTTTACTCTACGAATAATATAATCTATAGTACTACAATAATATCAGTGTTTTAGAGAATCATATAAATGAACAGTTAGACATGGTCTAAAGGACAATTGAGTATTTTGACAACAGGACTCTACAGTTTTATCTTTTTAGTGTGCATGTGTTCTCCTTTTTTTTTGCAAATAGCTTCACCTATATAATACTTCATCCATTTTATTAGTACATCCATTTAGGGTTTAGGGTTAATGGTTTTTATAGACTAATTTTTTTAGTA…	9	2004	1996	1	forward	forward
pTX176	CaMV 35S promoter	promoter	CGACACTCTCGTCTACTCCAAGAATATCAAAGATACAGTCTCAGAAGACCAAAGGGCTATTGAGACTTTTCAACAAAGGGTAATATCGGGAAACCTCCTCGGATTCCATTGCCCAGCTATCTGTCACTTCATCAAAAGGACAGTAGAAAAGGAAGGTGGCACCTACAAATGCCATCATTGCGATAAAGGAAAGGCTATCGTTCAAGATGCCTCTGCCGACAGTGGTCCCAAAGATGGACCCCCACCCACGAGGAGCATCGTGGAAAAAGAAGACGTTCCAACCACGTCTTCAAAGCAAGTGGATTGATGTGATAACATGGTGGAGCACGACACTCTCGTCTACTCCAAGAATATCAAAGATACAGTCTCAGAAGACCAAAGGGCTATTGAGACTTTTCA…	15114	15883	770	1	reverse	reverse
pTX176	Hygoromycin phosphotransferase gene	gene	ATGAAAAAGCCTGAACTCACCGCGACGTCTGTCGAGAAGTTTCTGATCGAAAAGTTCGACAGCGTGTCCGACCTGATGCAGCTCTCGGAGGGCGAAGAATCTCGTGCTTTCAGCTTCGATGTAGGAGGGCGTGGATATGTCCTGCGGGTAAATAGCTGCGCCGATGGTTTCTACAAAGATCGTTATGTTTATCGGCACTTTGCATCGGCCGCGCTCCCGATTCCGGAAGTGCTTGACATTGGGGAATTCAGCGAGAGCCTGACCTATTGCATCTCCCGCCGTGCACAGGGTGTCACGTTGCAAGACCTGCCTGAAACCGAACTGCCCGCTGTTCTGCAGCCGGTCGCGGAGGCCATGGATGCGATCGCTGCGGCCGATCTTAGCCAGACGAGCGGGTTC…	14082	15107	1026	1	reverse	reverse
pTX176	CaMV 35S polyA terminator	terminator	TCGACAAGCTCTATTTTCTCCATAATAATGTGTGAGTAGTTCCCAGATAAGGGAATTAGGGTTCCTATAGGGTTTCGCTCATGTGTTGAGCATATAAGAAACCCTTAGTATGTATTTGTATTTGTAAAATACTTCTATCAATAAAATTTCTAATTCCTAAAACCAAAATCCAGTACTAAAATCCAGATCCCCCGAATTAATTCGGCGTTAATTCAG	13855	14070	216	1	reverse	reverse
pTX176	T-DNA LB	misc_feature	TGGCAGGATATATTGTGGTGTAAAC	13780	13804	25	1	forward	forward
pTX176	aphA-3 gene	gene	ATGGCTAAAATGAGAATATCACCGGAATTGAAAAAACTGATCGAAAAATACCGCTGCGTAAAAGATACGGAAGGAATGTCTCCTGCTAAGGTATATAAGCTGGTGGGAGAAAATGAAAACCTATATTTAAAAATGACGGACAGCCGGTATAAAGGGACCACCTATGATGTGGAACGGGAAAAGGACATGATGCTATGGCTGGAAGGAAAGCTGCCTGTTCCAAAGGTCCTGCACTTTGAACGGCATGATGGCTGGAGCAATCTGCTCATGAGTGAGGCCGATGGCGTCCTTTGCTCGGAAGAGTATGAAGATGAACAAAGCCCTGAAAAGATTATCGAGCTGTATGCGGAGTGCATCAGGCTCTTTCACTCCATCGACATATCGGATTGTCCCTATACG…	12564	13355	792	1	reverse	reverse
pTX176	pBR322 ori rep origin	rep_origin	ATACCTCGCTCTGCTAATCCTGTTACCAGTGGCTGCTGCCAGTGGCGATAAGTCGTGTCTTACCGGGTTGGACTCAAGACGATAGTTACCGGATAAGGCGCAGCGGTCGGGCTGAACGGGGGGTTCGTGCACACAGCCCAGCTTGGAGCGAACGACCTACACCGAACTGAGATACCTACAGCGTGAGCTATGAGAAAGCGCCACGCTTCCCGAAGGGAGAAAGGCGGACAGGTATCCGGTAAGCGGCAGGGTCGGAACAGGAGAGCGCACGAGGGAGCTTC	11990	12270	281	1	reverse	reverse
pTX176	pBR322 bom	misc_feature	CTTTTGCTGGCCTTTTGCTCACATGTTCTTTCCTGCGTTATCCCCTGATTCTGTGGATAACCGTATTACCGCCTTTGAGTGAGCTGATACCGCTCGCCGCAGCCGAACGACCGAGCGCAGCGAGTCAGTGAGCGAGGAAGCGGAAGAGCGCCTGATGCGGTATTTTCTCCTTACGCATCTGTGCGGTATTTCACACCGCATATGGTGCACTCTCAGTACAATCTGCTCTGATGCCGCATAGTTAAGCCAGTATACACTCCG	11590	11850	261	1	reverse	reverse
pTX176	pVS1 ori rep origin	rep_origin	AGTTTTAAAGAGTTTTAGGCGGAAAAATCGCCTTTTTTCTCTTTTATATCAGTCACTTACATGTGTGACCGGTTCCCAATGTACGGCTTTGGGTTCCCAATGTACGGGTTCCGGTTCCCAATGTACGGCTTTGGGTTCCCAATGTACGTGCTATCCACAGGAAAGAGGCCTTTTCGACCTTTTTCCCCTGCTAGGGCAATTTGCCCTAGCATCTGCTCCGTACATTAGGAACCGGCGGATGCTTCGCCCTCGATCAGGTTGCGGTAGCGCATGACTAGGATCGGGCCAGCCTGCCCCGCCTCCTCCTTCAAATCGTACTCCGGCAGGTCATTTGACCCGATCAGCTTGCGCACGGTGAAACAGAACTTCTTGAACTCTCCGGCGCTGCCACTGCGTTCG…	10180	11180	1001	1	reverse	reverse
pTX176	pVS1 sta	misc_feature	GAAAGTTGACCCGCTTCATGGCTGGCGTGTCTGCCAGGCTGGCCAACGTTGCAGCCTTGCTGCTGCGTGCGCTCGGACGGCCGGCACTTAGCGTGTTTGTGCTTTTGCTCATTTTCTCTTTACCTCATTAACTCAAATGAGTTTTGATTTAATTTCAGCGGCCAGCGCCTGGACCTCGCGGGCAGCGTCGCCCTCGGGTTCTGATTCAAGAACGGTTGTGCCGGCGGCGGCAGTGCCTGGGTAGCTCACGCGCTGCGTGATACGGGACTCAAGAATGGGCAGCTCGTACCCGGCCAGCGCCTCGGCAACCTCACCGCCGATGCGCGTGCCTTTGATCGCCCGCGACACGACAAAGGCCGCTTGTAGCCTTCCATCCGTGACCTCAATGCGCTGCTTAAC…	8587	9587	1001	1	reverse	reverse
pTX176	T-DNA RB	misc_feature	GTTTACCCGCCAATATATCCTGTCA	7522	7546	25	1	reverse	reverse
pTX176	pea rbcS E9 terminator	terminator	ATTATGGCATTGGGAAAACTGTTTTTCTTGTACCATTTGTTGTGCTTGTAATTTACTGTGTTTTTTATTCGGTTTTCGCTATCGAACTGTGAAATGGAAATGGATGGAGAAGAGTTAATGAATGATATGGTCCTTTTGTTCATTCTCAAATTAATATTATTTGTTTTTTCTCTTATTTGTTGTGTGTTGAATTTGAAATTATAAGAGATATGCAAACATTTTGTTTTGAGTAAAAATGTGTCAAATCGTGGCCTCTAATGACCGAAGTTAATATGAGGAGTAAAACACTAGATC	7208	7501	294	1	forward	forward
pTX176	XVE fusion protein gene	gene	ATGAAAGCGTTAACGGCCAGGCAACAAGAGGTGTTTGATCTCATCCGTGATCACATCAGCCAGACAGGTATGCCGCCGACGCGTGCGGAAATCGCGCAGCGTTTGGGGTTCCGTTCCCCAAACGCGGCTGAAGAACATCTGAAGGCGCTGGCACGCAAAGGCGTTATTGAAATTGTTTCCGGCGCATCACGCGGGATTCGTCTGTTGCAGGAAGAGGAAGAAGGGTTGCCGCTGGTAGGTCGTGTGGCTGCCGGTGAACCGTCGAGCGCCCCCCCGACCGATGTCAGCCTGGGGGACGAGCTCCACTTAGACGGCGAGGACGTGGCGATGGCGCATGCCGACGCGCTAGACGATTTCGATCTGGACATGTTGGGGGACGGGGATTCCCCGGGTCCGGGA…	5616	7067	1452	1	forward	forward
pTX176	G10-90 promoter	promoter	ATAGTTTAAACTGAAGGCGGGAAACGACAATCTGATCCAAGCTCAAGCTAAGCTTGCATGCCTGCAGGATATCGTGGATCCAAGCTTGCCACGTGCCGCCACGTGCCGCCACGTGCCGCCACGTGCCTCTAGAGGATCCATCTCCACTGACGTAAGGGATGACGCACAATCCCACTATCCTTCGCAAGACCCTTCCTCTATATAAGGAAGTTCATTTCATTTGGAGAGGACACGCTGGGATC	5358	5599	242	1	forward	forward
pTX176	Ribozyme stem loop	stem_loop	GCTTTTGTCACCGGATGTGTTTTCCGGTCTGATGAGTCCGTGAGGACGAAACAAAAGC	5295	5352	58	1	forward	forward
pTX176	gRNA scaffold misc structure	misc_structure	GTTTTAGAGCTAGAAATAGCAAGTTAAAATAAGGCTAGTCCGTTATCAACTTGAAAAAGTGGCACCGAGTCGGTGC	5221	5296	76	1	forward	forward
pTX176	ccdB gene	gene	AAGCCAGATAACAGTATGCGTATTTGCGCGCTGATTTTTGCGGTATAAGAATATATACTGATATGTATACCCGAAGTATGTCAAAAAGAGGTATGCTATGAAGCAGCGTATTACAGTGACAGTTGACAGCGACAGCTATCAGTTGCTCAAGGCATATATGATGTCAATATCTCCGGTCTGGTAAGCACAACCATGCAGAATGAAGCCCGTCGTCTGCGTGCCGAACGCTGGAAAGCGGAAAATCAGGAAGGGATGGCTGAGGTCGCCCGGTTTATTGAAATGAACGGCTCTTTTGCTGACGAGAACAGGGGCTGGTGAAATGCAGTTTAAGGTTTACACCTATAAAAGAGAGAGCCGTTATCGTCTGTTTGTGGATGTACAGAGTGATATTATTGACAC…	4589	5213	625	1	reverse	reverse
pTX176	polyA polyA site	polyA_site	AAAAAAAAAAAAAAAAAAAAAAAAAAAAAAAAAAAAAAAAAAAAAAAAAA	4516	4565	50	1	forward	forward
pTX176	SV40 NLS signal peptide	sig_peptide	TCAAGGGCTGATCCTAAGAAGAAGAGGAAGGTT	4474	4506	33	1	forward	forward
pTX176	Cas9 gene	gene	ATGGATAAGAAGTACTCTATCGGACTCGATATCGGAACTAACTCTGTGGGATGGGCTGTGATCACCGATGAGTACAAGGTGCCATCTAAGAAGTTCAAGGTTCTCGGAAACACCGATAGGCACTCTATCAAGAAAAACCTTATCGGTGCTCTCCTCTTCGATTCTGGTGAAACTGCTGAGGCTACCAGACTCAAGAGAACCGCTAGAAGAAGGTACACCAGAAGAAAGAACAGGATCTGCTACCTCCAAGAGATCTTCTCTAACGAGATGGCTAAAGTGGATGATTCATTCTTCCACAGGCTCGAAGAGTCATTCCTCGTGGAAGAAGATAAGAAGCACGAGAGGCACCCTATCTTCGGAAACATCGTTGATGAGGTGGCATACCACGAGAAGTACCCT…	370	4473	4104	1	forward	forward
pTX176	mini 35S promoter	promoter	GACCCTTCCTCTATATAAGGAAGTTCATTTCATTTGGAGAGGACACGCTGAAGCTAGT	300	357	58	1	forward	forward
pTX176	8x lexA op	misc_feature	CGCTTGGGCTGCAGGTCGAGGCTAAAAAACTAATCGCATTATCATCCCCTCGACGTACTGTACATATAACCACTGGTTTTATATACAGCAGTACTGTACATATAACCACTGGTTTTATATACAGCAGTCGACGTACTGTACATATAACCACTGGTTTTATATACAGCAGTACTGTACATATAACCACTGGTTTTATATACAGCAGTCGAGGTAAGATTAGATATGGATATGTATATGGATATGTATATGGTGGTAATGCCATGTAATATG	8	277	270	1	forward	forward
pTX179	CaMV 35S promoter	promoter	CGACACTCTCGTCTACTCCAAGAATATCAAAGATACAGTCTCAGAAGACCAAAGGGCTATTGAGACTTTTCAACAAAGGGTAATATCGGGAAACCTCCTCGGATTCCATTGCCCAGCTATCTGTCACTTCATCAAAAGGACAGTAGAAAAGGAAGGTGGCACCTACAAATGCCATCATTGCGATAAAGGAAAGGCTATCGTTCAAGATGCCTCTGCCGACAGTGGTCCCAAAGATGGACCCCCACCCACGAGGAGCATCGTGGAAAAAGAAGACGTTCCAACCACGTCTTCAAAGCAAGTGGATTGATGTGATAACATGGTGGAGCACGACACTCTCGTCTACTCCAAGAATATCAAAGATACAGTCTCAGAAGACCAAAGGGCTATTGAGACTTTTCA…	14126	14895	770	1	reverse	reverse
pTX179	Hygoromycin phosphotransferase gene	gene	ATGAAAAAGCCTGAACTCACCGCGACGTCTGTCGAGAAGTTTCTGATCGAAAAGTTCGACAGCGTGTCCGACCTGATGCAGCTCTCGGAGGGCGAAGAATCTCGTGCTTTCAGCTTCGATGTAGGAGGGCGTGGATATGTCCTGCGGGTAAATAGCTGCGCCGATGGTTTCTACAAAGATCGTTATGTTTATCGGCACTTTGCATCGGCCGCGCTCCCGATTCCGGAAGTGCTTGACATTGGGGAATTCAGCGAGAGCCTGACCTATTGCATCTCCCGCCGTGCACAGGGTGTCACGTTGCAAGACCTGCCTGAAACCGAACTGCCCGCTGTTCTGCAGCCGGTCGCGGAGGCCATGGATGCGATCGCTGCGGCCGATCTTAGCCAGACGAGCGGGTTC…	13094	14119	1026	1	reverse	reverse
pTX179	CaMV 35S polyA terminator	terminator	TCGACAAGCTCTATTTTCTCCATAATAATGTGTGAGTAGTTCCCAGATAAGGGAATTAGGGTTCCTATAGGGTTTCGCTCATGTGTTGAGCATATAAGAAACCCTTAGTATGTATTTGTATTTGTAAAATACTTCTATCAATAAAATTTCTAATTCCTAAAACCAAAATCCAGTACTAAAATCCAGATCCCCCGAATTAATTCGGCGTTAATTCAG	12867	13082	216	1	reverse	reverse
pTX179	T-DNA LB	misc_feature	TGGCAGGATATATTGTGGTGTAAAC	12792	12816	25	1	forward	forward
pTX179	aphA-3 gene	gene	ATGGCTAAAATGAGAATATCACCGGAATTGAAAAAACTGATCGAAAAATACCGCTGCGTAAAAGATACGGAAGGAATGTCTCCTGCTAAGGTATATAAGCTGGTGGGAGAAAATGAAAACCTATATTTAAAAATGACGGACAGCCGGTATAAAGGGACCACCTATGATGTGGAACGGGAAAAGGACATGATGCTATGGCTGGAAGGAAAGCTGCCTGTTCCAAAGGTCCTGCACTTTGAACGGCATGATGGCTGGAGCAATCTGCTCATGAGTGAGGCCGATGGCGTCCTTTGCTCGGAAGAGTATGAAGATGAACAAAGCCCTGAAAAGATTATCGAGCTGTATGCGGAGTGCATCAGGCTCTTTCACTCCATCGACATATCGGATTGTCCCTATACG…	11576	12367	792	1	reverse	reverse
pTX179	pBR322 ori rep origin	rep_origin	ATACCTCGCTCTGCTAATCCTGTTACCAGTGGCTGCTGCCAGTGGCGATAAGTCGTGTCTTACCGGGTTGGACTCAAGACGATAGTTACCGGATAAGGCGCAGCGGTCGGGCTGAACGGGGGGTTCGTGCACACAGCCCAGCTTGGAGCGAACGACCTACACCGAACTGAGATACCTACAGCGTGAGCTATGAGAAAGCGCCACGCTTCCCGAAGGGAGAAAGGCGGACAGGTATCCGGTAAGCGGCAGGGTCGGAACAGGAGAGCGCACGAGGGAGCTTC	11002	11282	281	1	reverse	reverse
pTX179	pBR322 bom	misc_feature	CTTTTGCTGGCCTTTTGCTCACATGTTCTTTCCTGCGTTATCCCCTGATTCTGTGGATAACCGTATTACCGCCTTTGAGTGAGCTGATACCGCTCGCCGCAGCCGAACGACCGAGCGCAGCGAGTCAGTGAGCGAGGAAGCGGAAGAGCGCCTGATGCGGTATTTTCTCCTTACGCATCTGTGCGGTATTTCACACCGCATATGGTGCACTCTCAGTACAATCTGCTCTGATGCCGCATAGTTAAGCCAGTATACACTCCG	10602	10862	261	1	reverse	reverse
pTX179	pVS1 ori rep origin	rep_origin	AGTTTTAAAGAGTTTTAGGCGGAAAAATCGCCTTTTTTCTCTTTTATATCAGTCACTTACATGTGTGACCGGTTCCCAATGTACGGCTTTGGGTTCCCAATGTACGGGTTCCGGTTCCCAATGTACGGCTTTGGGTTCCCAATGTACGTGCTATCCACAGGAAAGAGGCCTTTTCGACCTTTTTCCCCTGCTAGGGCAATTTGCCCTAGCATCTGCTCCGTACATTAGGAACCGGCGGATGCTTCGCCCTCGATCAGGTTGCGGTAGCGCATGACTAGGATCGGGCCAGCCTGCCCCGCCTCCTCCTTCAAATCGTACTCCGGCAGGTCATTTGACCCGATCAGCTTGCGCACGGTGAAACAGAACTTCTTGAACTCTCCGGCGCTGCCACTGCGTTCG…	9192	10192	1001	1	reverse	reverse
pTX179	pVS1 sta	misc_feature	GAAAGTTGACCCGCTTCATGGCTGGCGTGTCTGCCAGGCTGGCCAACGTTGCAGCCTTGCTGCTGCGTGCGCTCGGACGGCCGGCACTTAGCGTGTTTGTGCTTTTGCTCATTTTCTCTTTACCTCATTAACTCAAATGAGTTTTGATTTAATTTCAGCGGCCAGCGCCTGGACCTCGCGGGCAGCGTCGCCCTCGGGTTCTGATTCAAGAACGGTTGTGCCGGCGGCGGCAGTGCCTGGGTAGCTCACGCGCTGCGTGATACGGGACTCAAGAATGGGCAGCTCGTACCCGGCCAGCGCCTCGGCAACCTCACCGCCGATGCGCGTGCCTTTGATCGCCCGCGACACGACAAAGGCCGCTTGTAGCCTTCCATCCGTGACCTCAATGCGCTGCTTAAC…	7599	8599	1001	1	reverse	reverse
pTX179	T-DNA RB	misc_feature	TAAACGCTCTTTTCTCTTAGGTTTAC	6533	6558	26	1	reverse	reverse
pTX179	Ribozyme stem loop	stem_loop	GCTTTTGTCACCGGATGTGTTTTCCGGTCTGATGAGTCCGTGAGGACGAAACAAAAGC	6436	6493	58	1	forward	forward
pTX179	gRNA scaffold misc structure	misc_structure	GTTTTAGAGCTAGAAATAGCAAGTTAAAATAAGGCTAGTCCGTTATCAACTTGAAAAAGTGGCACCGAGTCGGTGC	6362	6437	76	1	forward	forward
pTX179	BsmBI	misc_feature	CGTCTC	6355	6360	6	1	forward	forward
pTX179	gRNA 02 cloning site	misc_feature	AC	6353	6354	2	1	forward	forward
pTX179	BsmBI	misc_feature	GAGACG	6347	6352	6	1	forward	forward
pTX179	gRNA scaffold	misc_RNA	GTTTTAGAGCTAGAAATAGCAAGTTAAAATAAGGCTAGTCCGTTATCAACTTGAAAAAGTGGCACCGAGTCGGTGC	6257	6332	76	1	forward	forward
pTX179	BsaI	misc_feature	GGTCTC	6250	6255	6	1	forward	forward
pTX179	gRNA 01 cloning site	misc_feature	AC	6248	6249	2	1	forward	forward
pTX179	BsaI	misc_feature	GAGACC	6242	6247	6	1	forward	forward
pTX179	polyA polyA site	polyA_site	AAAAAAAAAAAAAAAAAAAAAAAAAAAAAAAAAAAAAAAAAAAAAAAAAA	6175	6224	50	1	forward	forward
pTX179	SV40 NLS signal peptide	sig_peptide	TCAAGGGCTGATCCTAAGAAGAAGAGGAAGGTT	6133	6165	33	1	forward	forward
pTX179	Cas9 D10A nickase gene	gene	ATGGATAAGAAGTACTCTATCGGACTCGCTATCGGAACTAACTCTGTGGGATGGGCTGTGATCACCGATGAGTACAAGGTGCCATCTAAGAAGTTCAAGGTTCTCGGAAACACCGATAGGCACTCTATCAAGAAAAACCTTATCGGTGCTCTCCTCTTCGATTCTGGTGAAACTGCTGAGGCTACCAGACTCAAGAGAACCGCTAGAAGAAGGTACACCAGAAGAAAGAACAGGATCTGCTACCTCCAAGAGATCTTCTCTAACGAGATGGCTAAAGTGGATGATTCATTCTTCCACAGGCTCGAAGAGTCATTCCTCGTGGAAGAAGATAAGAAGCACGAGAGGCACCCTATCTTCGGAAACATCGTTGATGAGGTGGCATACCACGAGAAGTACCCT…	2029	6132	4104	1	forward	forward
pTX179	ZmUbi1 promoter	promoter	TGCAGTGCAGCGTGACCCGGTCGTGCCCCTCTCTTGAGATAATGAGCATTGCATGTCTAAGTTATAAAAAATTACCACATATTTTTTTTGTCACACTTGTTTGAAGTGCAGTTTATCTATCTTTATACATATATTTAAACTTTACTCTACGAATAATATAATCTATAGTACTACAATAATATCAGTGTTTTAGAGAATCATATAAATGAACAGTTAGACATGGTCTAAAGGACAATTGAGTATTTTGACAACAGGACTCTACAGTTTTATCTTTTTAGTGTGCATGTGTTCTCCTTTTTTTTTGCAAATAGCTTCACCTATATAATACTTCATCCATTTTATTAGTACATCCATTTAGGGTTTAGGGTTAATGGTTTTTATAGACTAATTTTTTTAGTA…	9	2004	1996	1	forward	forward
pYPQ131A2.0	pTC14 F1 primer primer bind	primer_bind	CCTACTCAGGAGAGCGTTCA	3755	3774	20	1	forward	forward
pYPQ131A2.0	color: #0080ff	misc_feature	CCCGTAGAAAAGATCAAAGGATCTTCTTGAGATCCTTTTTTTCTGCGCGTAATCTGCTGCTTGCAAACAAAAAAACCACCGCTACCAGCGGTGGTTTGTTTGCCGGATCAAGAGCTACCAACTCTTTTTCCGAAGGTAACTGGCTTCAGCAGAGCGCAGATACCAAATACTGTTCTTCTAGTGTAGCCGTAGTTAGGCCACCACTTCAAGAACTCTGTAGCACCGCCTACATACCTCGCTCTGCTAATCCTGTTACCAGTGGCTGCTGCCAGTGGCGATAAGTCGTGTCTTACCGGGTTGGACTCAAGACGATAGTTACCGGATAAGGCGCAGCGGTCGGGCTGAACGGGGGGTTCGTGCACACAGCCCAGCTTGGAGCGAACGACCTACACCGAACTG…	2686	3359	674	1	forward	forward
pYPQ131A2.0	BsaI site(1)	misc_feature	GAGACC	2616	2621	6	1	forward	forward
pYPQ131A2.0	color: #0080ff; direction: LEFT	misc_feature	GCTGATCCTAAATGCTATCAAG	2589	2610	22	1	reverse	reverse
pYPQ131A2.0	terminator	promoter	GGCAAAAATTTTCAGATTTTTTCTTCATCTGTAGATTTCTGGGTTTTTTTTTCCGTTTCGTGAATCATAAGTGAAGTTTTGGATGCAAATCTGCGCGAAAAAAGTTGGACCTGCAATGAGCTTATTTAGATAGCTAAGACAAAGTGATTGGTCCGTTGTTTCAGTTCTGATTGTCAGAGAGTTTGTTTCGAGTCGGCGACACCAATGCGTTTTGTTAACCAGATTTCGGGTAAGAAATGTATCGAGAGTTTGTTTCCAGACGGCTACATCATTTTCTTATGAAGGGTGAAATTAGATAGACCAAAGATTGAAACACAACATTTCTTTCACAAAAATATAATAAACTTGATAGCATTTAGGATCAGC	2245	2610	366	1	forward	forward
pYPQ131A2.0	guide RNA scaffold 2.0 stem loop	stem_loop	GTTTTAGAGCTAGGCCAACATGAGGATCACCCATGTCTGCAGGGCCTAGCAAGTTAAAATAAGGCTAGTCCGTTATCAACTTGGCCAACATGAGGATCACCCATGTCTGCAGGGCCAAGTGGCACCGAGTCGGTGCTTTTTTT	2102	2244	143	1	forward	forward
pYPQ131A2.0	Guid RNA cloning site recomb	misc_recomb	GAGACGAGATCTAGTCTGAGTCGACCGTCTCT	2070	2101	32	1	forward	forward
pYPQ131A2.0	TATA TATA signal	TATA_signal	TTTATATA	2038	2045	8	1	forward	forward
pYPQ131A2.0	-35 signal -35 signal	-35_signal	GTACCACAGCG	2004	2014	11	1	forward	forward
pYPQ131A2.0	AtU6 promoter	terminator	AGAAATCTCAAAATTCCGGCAGAACAATTTTGAATCTCGATCCGTAGAAACCAGACGGTCATTGTTTTAGTTCCACCACGATTATATTTGAAATTTACGTGAGTGTGAGTGAGACTTGCATAAGAAAATAAAATCTTTAGTTGGGAAAAAATTCAATAATATAAATGGGCTTGAGAAGGAAGCGAGGGATAGGCCTTTTTCTAAAATAGGCCCATTTAAGCTATTAACAATCTTCAAAAGTACCACAGCGCTTAGGTAAAGAAAGCAGCTGAGTTTATATATGGTTAGACACGAAGTAGTGATT	1765	2068	304	1	forward	forward
pYPQ131A2.0	color: #0080ff	misc_feature	CTAT	1761	1764	4	1	forward	forward
pYPQ131A2.0	color: #0080ff	misc_feature	GGTCTC	1754	1759	6	1	forward	forward
pYPQ131A2.0	pTC14 R1 primer primer bind	primer_bind	TCTGATGTTACATTGCACAAGA	1703	1724	22	1	forward	forward
pYPQ131A2.0	color: #0080ff	misc_feature	A	1633	1633	1	1	none	none
pYPQ131A2.0	pTC14 F2 primer primer bind	primer_bind	CAAGCCTGATTGGGAGAAAA	1607	1626	20	1	forward	forward
pYPQ131A2.0	color: #0080ff	misc_feature	ATGAAATCTAACAATGCGCTCATCGTCATCCTCGGCACCGTCACCCTGGATGCTGTAGGCATAGGCTTGGTTATGCCGGTACTGCCGGGCCTCTTGCGGGATATCGTCCATTCCGACAGCATCGCCAGTCACTATGGCGTGCTGCTAGCGCTATATGCGTTGATGCAATTTCTATGCGCACCCGTTCTCGGAGCACTGTCCGACCGCTTTGGCCGCCGCCCAGTCCTGCTCGCTTCGCTACTTGGAGCCACTATCGACTACGCGATCATGGCGACCACACCCGTCCTGTGGATTCTCTACGCCGGACGCATCGTGGCCGGCATCACCGGCGCCACAGGTGCGGTTGCTGGCGCCTATATCGCCGACATCACCGATGGGGAAGATCGGGCTCGCCACTTC…	272	1462	1191	1	forward	forward
pYPQ131A2.0	Tet_ promoter	promoter	TAGTTTA	229	235	7	1	forward	forward
pYPQ131A2.0	color: #0080ff	misc_feature	C	1	1	1	1	none	none
pYPQ131D2.0	pTC14_F1 primer	primer_bind	CCTACTCAGGAGAGCGTTCA	3536	3555	20	1	forward	forward
pYPQ131D2.0	ori	misc_feature	CCCGTAGAAAAGATCAAAGGATCTTCTTGAGATCCTTTTTTTCTGCGCGTAATCTGCTGCTTGCAAACAAAAAAACCACCGCTACCAGCGGTGGTTTGTTTGCCGGATCAAGAGCTACCAACTCTTTTTCCGAAGGTAACTGGCTTCAGCAGAGCGCAGATACCAAATACTGTTCTTCTAGTGTAGCCGTAGTTAGGCCACCACTTCAAGAACTCTGTAGCACCGCCTACATACCTCGCTCTGCTAATCCTGTTACCAGTGGCTGCTGCCAGTGGCGATAAGTCGTGTCTTACCGGGTTGGACTCAAGACGATAGTTACCGGATAAGGCGCAGCGGTCGGGCTGAACGGGGGGTTCGTGCACACAGCCCAGCTTGGAGCGAACGACCTACACCGAACTG…	2467	3140	674	1	forward	forward
pYPQ131D2.0	color: #0080ff	misc_feature	GAGACC	2397	2402	6	1	forward	forward
pYPQ131D2.0	AAGCTTATCGATACCCTCGACCT	misc_feature	AAGCTTATCGATACCCTCGACCT	2369	2391	23	1	reverse	reverse
pYPQ131D2.0	OsU6-2 terminator	terminator	GTCCCTTCGAAGGGCAATTCTGCAGATATCCATCACACTGGCGGCCGCTCGAGGTCGAGGGTATCGATAAGCTT	2318	2391	74	1	forward	forward
pYPQ131D2.0	guide RNA scaffold 2.0 stem loop	stem_loop	GTTTTAGAGCTAGGCCAACATGAGGATCACCCATGTCTGCAGGGCCTAGCAAGTTAAAATAAGGCTAGTCCGTTATCAACTTGGCCAACATGAGGATCACCCATGTCTGCAGGGCCAAGTGGCACCGAGTCGGTGCTTTTTTT	2175	2317	143	1	forward	forward
pYPQ131D2.0	guide RNA cloning site misc structure	misc_structure	GAGACGAGATCTAGTCTGAGTCGACCGTCTCT	2143	2174	32	1	forward	forward
pYPQ131D2.0	OsU3 promoter	promoter	AAGGGATCTTTAAACATACGAACAGATCACTTAAAGTTCTTCTGAAGCAACTTAAAGTTATCAGGCATGCATGGATCTTGGAGGAATCAGATGTGCAGTCAGGGACCATAGCACAGGACAGGCGTCTTCTACTGGTGCTACCAGCAAATGCTGGAAGCCGGGAACACTGGGTACGTTGGAAACCACGTGATGTGGAGTAAGATAAACTGTAGGAGAAAAGCATTTCGTAGTGGGCCATGAAGCCTTTCAGGACATGTATTGCAGTATGGGCCGGCCCATTACGCAATTGGACGACAACAAAGACTAGTATTAGTACCACCTCGGCTATCCACATAGATCAAAGCTGGTTTAAAAGAGTTGTGCAGATGATCCGTGGC	1765	2141	377	1	forward	forward
pYPQ131D2.0	AAGGGATCTTTAAACATACGAAC	promoter	AAGGGATCTTTAAACATACGAAC	1765	1787	23	1	forward	forward
pYPQ131D2.0	color: #0080ff	misc_feature	CTAT	1761	1764	4	1	forward	forward
pYPQ131D2.0	color: #0080ff	misc_feature	GGTCTC	1754	1759	6	1	forward	forward
pYPQ131D2.0	pTC14_R1 primer	primer_bind	TCTGATGTTACATTGCACAAGA	1703	1724	22	1	forward	forward
pYPQ131D2.0	end	misc_feature	A	1633	1633	1	1	none	none
pYPQ131D2.0	pTC14_F2 primer	primer_bind	CAAGCCTGATTGGGAGAAAA	1607	1626	20	1	forward	forward
pYPQ131D2.0	TetR	misc_feature	ATGAAATCTAACAATGCGCTCATCGTCATCCTCGGCACCGTCACCCTGGATGCTGTAGGCATAGGCTTGGTTATGCCGGTACTGCCGGGCCTCTTGCGGGATATCGTCCATTCCGACAGCATCGCCAGTCACTATGGCGTGCTGCTAGCGCTATATGCGTTGATGCAATTTCTATGCGCACCCGTTCTCGGAGCACTGTCCGACCGCTTTGGCCGCCGCCCAGTCCTGCTCGCTTCGCTACTTGGAGCCACTATCGACTACGCGATCATGGCGACCACACCCGTCCTGTGGATTCTCTACGCCGGACGCATCGTGGCCGGCATCACCGGCGCCACAGGTGCGGTTGCTGGCGCCTATATCGCCGACATCACCGATGGGGAAGATCGGGCTCGCCACTTC…	272	1462	1191	1	forward	forward
pYPQ131D2.0	Tet_ promoter	promoter	TAGTTTA	229	235	7	1	forward	forward
pYPQ131D2.0	start	misc_feature	C	1	1	1	1	none	none
pYPQ132A2.0	color: #0080ff	misc_feature	CCTACTCAGGAGAGCGTTCA	3755	3774	20	1	forward	forward
pYPQ132A2.0	color: #0080ff	misc_feature	CCCGTAGAAAAGATCAAAGGATCTTCTTGAGATCCTTTTTTTCTGCGCGTAATCTGCTGCTTGCAAACAAAAAAACCACCGCTACCAGCGGTGGTTTGTTTGCCGGATCAAGAGCTACCAACTCTTTTTCCGAAGGTAACTGGCTTCAGCAGAGCGCAGATACCAAATACTGTTCTTCTAGTGTAGCCGTAGTTAGGCCACCACTTCAAGAACTCTGTAGCACCGCCTACATACCTCGCTCTGCTAATCCTGTTACCAGTGGCTGCTGCCAGTGGCGATAAGTCGTGTCTTACCGGGTTGGACTCAAGACGATAGTTACCGGATAAGGCGCAGCGGTCGGGCTGAACGGGGGGTTCGTGCACACAGCCCAGCTTGGAGCGAACGACCTACACCGAACTG…	2686	3359	674	1	forward	forward
pYPQ132A2.0	color: #0080ff	misc_feature	GAGACC	2616	2621	6	1	forward	forward
pYPQ132A2.0	color: #0080ff; direction: LEFT	misc_feature	GCTGATCCTAAATGCTATCAAG	2589	2610	22	1	reverse	reverse
pYPQ132A2.0	terminator	promoter	GGCAAAAATTTTCAGATTTTTTCTTCATCTGTAGATTTCTGGGTTTTTTTTTCCGTTTCGTGAATCATAAGTGAAGTTTTGGATGCAAATCTGCGCGAAAAAAGTTGGACCTGCAATGAGCTTATTTAGATAGCTAAGACAAAGTGATTGGTCCGTTGTTTCAGTTCTGATTGTCAGAGAGTTTGTTTCGAGTCGGCGACACCAATGCGTTTTGTTAACCAGATTTCGGGTAAGAAATGTATCGAGAGTTTGTTTCCAGACGGCTACATCATTTTCTTATGAAGGGTGAAATTAGATAGACCAAAGATTGAAACACAACATTTCTTTCACAAAAATATAATAAACTTGATAGCATTTAGGATCAGC	2245	2610	366	1	forward	forward
pYPQ132A2.0	guide RNA scaffold 2.0 stem loop	stem_loop	GTTTTAGAGCTAGGCCAACATGAGGATCACCCATGTCTGCAGGGCCTAGCAAGTTAAAATAAGGCTAGTCCGTTATCAACTTGGCCAACATGAGGATCACCCATGTCTGCAGGGCCAAGTGGCACCGAGTCGGTGCTTTTTTT	2102	2244	143	1	forward	forward
pYPQ132A2.0	Guid RNA cloning site recomb	misc_recomb	GAGACGAGATCTAGTCTGAGTCGACCGTCTCT	2070	2101	32	1	forward	forward
pYPQ132A2.0	TATA TATA signal	TATA_signal	TTTATATA	2038	2045	8	1	forward	forward
pYPQ132A2.0	-35 signal -35 signal	-35_signal	GTACCACAGCG	2004	2014	11	1	forward	forward
pYPQ132A2.0	AtU6 promoter	terminator	AGAAATCTCAAAATTCCGGCAGAACAATTTTGAATCTCGATCCGTAGAAACCAGACGGTCATTGTTTTAGTTCCACCACGATTATATTTGAAATTTACGTGAGTGTGAGTGAGACTTGCATAAGAAAATAAAATCTTTAGTTGGGAAAAAATTCAATAATATAAATGGGCTTGAGAAGGAAGCGAGGGATAGGCCTTTTTCTAAAATAGGCCCATTTAAGCTATTAACAATCTTCAAAAGTACCACAGCGCTTAGGTAAAGAAAGCAGCTGAGTTTATATATGGTTAGACACGAAGTAGTGATT	1765	2068	304	1	forward	forward
pYPQ132A2.0	color: #0080ff	misc_feature	AGAAATCTCAAAATTCCGGCAGA	1765	1787	23	1	forward	forward
pYPQ132A2.0	color: #0080ff; direction: LEFT	misc_feature	GAGACC	1754	1759	6	1	reverse	reverse
pYPQ132A2.0	color: #0080ff	misc_feature	TCTGATGTTACATTGCACAAGA	1703	1724	22	1	forward	forward
pYPQ132A2.0	M13-rev primer bind	primer_bind	CAGGAAACAGCTATGACCATG	1656	1676	21	1	reverse	reverse
pYPQ132A2.0	T7 primer bind	primer_bind	TGTAATACGACTCACTATAGGG	1636	1657	22	1	reverse	reverse
pYPQ132A2.0	color: #0080ff	misc_feature	CAAGCCTGATTGGGAGAAAA	1607	1626	20	1	forward	forward
pYPQ132A2.0	color: #0080ff	misc_feature	ATGAAATCTAACAATGCGCTCATCGTCATCCTCGGCACCGTCACCCTGGATGCTGTAGGCATAGGCTTGGTTATGCCGGTACTGCCGGGCCTCTTGCGGGATATCGTCCATTCCGACAGCATCGCCAGTCACTATGGCGTGCTGCTAGCGCTATATGCGTTGATGCAATTTCTATGCGCACCCGTTCTCGGAGCACTGTCCGACCGCTTTGGCCGCCGCCCAGTCCTGCTCGCTTCGCTACTTGGAGCCACTATCGACTACGCGATCATGGCGACCACACCCGTCCTGTGGATTCTCTACGCCGGACGCATCGTGGCCGGCATCACCGGCGCCACAGGTGCGGTTGCTGGCGCCTATATCGCCGACATCACCGATGGGGAAGATCGGGCTCGCCACTTC…	272	1462	1191	1	forward	forward
pYPQ132A2.0	color: #0080ff	misc_feature	TAGTTTA	229	235	7	1	forward	forward
pYPQ132B2.0	pTC14_F1 primer	primer_bind	CCTACTCAGGAGAGCGTTCA	3586	3605	20	1	forward	forward
pYPQ132B2.0	ori	misc_feature	CCCGTAGAAAAGATCAAAGGATCTTCTTGAGATCCTTTTTTTCTGCGCGTAATCTGCTGCTTGCAAACAAAAAAACCACCGCTACCAGCGGTGGTTTGTTTGCCGGATCAAGAGCTACCAACTCTTTTTCCGAAGGTAACTGGCTTCAGCAGAGCGCAGATACCAAATACTGTTCTTCTAGTGTAGCCGTAGTTAGGCCACCACTTCAAGAACTCTGTAGCACCGCCTACATACCTCGCTCTGCTAATCCTGTTACCAGTGGCTGCTGCCAGTGGCGATAAGTCGTGTCTTACCGGGTTGGACTCAAGACGATAGTTACCGGATAAGGCGCAGCGGTCGGGCTGAACGGGGGGTTCGTGCACACAGCCCAGCTTGGAGCGAACGACCTACACCGAACTG…	2517	3190	674	1	forward	forward
pYPQ132B2.0	color: #0080ff	misc_feature	GAGACC	2447	2452	6	1	forward	forward
pYPQ132B2.0	AtU3 terminator	terminator	TCCCTTTCCTTTTTTCTTTTTTTTGCCATAAACTTAAATTTGTATATCGATCATTGTAGATATTGAAAACCTAGAACAAACCAACATCCATGTGAATGTCTTTCATGACTGATTTAGAGATAATTCTTGAATTTTGGAACTAGAATCTATAATGAGCCTAAATTAAAACATTGTG	2267	2441	175	1	forward	forward
pYPQ132B2.0	guide RNA scaffold 2.0 stem loop	stem_loop	GTTTTAGAGCTAGGCCAACATGAGGATCACCCATGTCTGCAGGGCCTAGCAAGTTAAAATAAGGCTAGTCCGTTATCAACTTGGCCAACATGAGGATCACCCATGTCTGCAGGGCCAAGTGGCACCGAGTCGGTGCTTTTTTT	2124	2266	143	1	forward	forward
pYPQ132B2.0	guide RNA cloning site misc structure	misc_structure	GAGACGAGATCTAGTCTGAGTCGACCGTCTCT	2092	2123	32	1	forward	forward
pYPQ132B2.0	color: #0080ff	misc_feature	A	2091	2091	1	1	none	none
pYPQ132B2.0	TATA box TATA signal	TATA_signal	TATATATA	2060	2067	8	1	forward	forward
pYPQ132B2.0	color: #0080ff	misc_feature	TCCCACATCG	2026	2035	10	1	forward	forward
pYPQ132B2.0	G to c modified base	modified_base	C	1840	1840	1	1	none	none
pYPQ132B2.0	AtU3 promoter	promoter	TTTACTTTAAATTTTTCTTATGGCTCAGCCTGTGATGGATAACTGAATCAAACAAATGGCGTCTGGGTTTAAGAACATCTGTTTTGGCTATGTTGGACGAAACAAGTGAACTTTTAGGATCAACTTCCGTTTATATACGGAGCTTATATCGAGCAATAAGATAAGTGGGCTTTTTATGTAATTTAATGGGCTATCGTCCATATATTCACTAATACCCATGCCCAGTACCCATGTATGCGTTTCATATAAGCTCCTAATTTCTCCCACATCGCTCAAATCTAAACAAATCTTGTTGTATATATAACACTGAGGGAGCACCATTGGTC	1765	2090	326	1	forward	forward
pYPQ132B2.0	color: #0080ff	misc_feature	CATG	1761	1764	4	1	forward	forward
pYPQ132B2.0	color: #0080ff	misc_feature	GGTCTC	1754	1759	6	1	forward	forward
pYPQ132B2.0	pTC14_R1 primer	primer_bind	TCTGATGTTACATTGCACAAGA	1703	1724	22	1	forward	forward
pYPQ132B2.0	end	misc_feature	A	1633	1633	1	1	none	none
pYPQ132B2.0	pTC14_F2 primer	primer_bind	CAAGCCTGATTGGGAGAAAA	1607	1626	20	1	forward	forward
pYPQ132B2.0	TetR	misc_feature	ATGAAATCTAACAATGCGCTCATCGTCATCCTCGGCACCGTCACCCTGGATGCTGTAGGCATAGGCTTGGTTATGCCGGTACTGCCGGGCCTCTTGCGGGATATCGTCCATTCCGACAGCATCGCCAGTCACTATGGCGTGCTGCTAGCGCTATATGCGTTGATGCAATTTCTATGCGCACCCGTTCTCGGAGCACTGTCCGACCGCTTTGGCCGCCGCCCAGTCCTGCTCGCTTCGCTACTTGGAGCCACTATCGACTACGCGATCATGGCGACCACACCCGTCCTGTGGATTCTCTACGCCGGACGCATCGTGGCCGGCATCACCGGCGCCACAGGTGCGGTTGCTGGCGCCTATATCGCCGACATCACCGATGGGGAAGATCGGGCTCGCCACTTC…	272	1462	1191	1	forward	forward
pYPQ132B2.0	Tet_ promoter	promoter	TAGTTTA	229	235	7	1	forward	forward
pYPQ132B2.0	start	misc_feature	C	1	1	1	1	none	none
pYPQ132C2.0	pTC14_F1 primer	primer_bind	CCTACTCAGGAGAGCGTTCA	3458	3477	20	1	forward	forward
pYPQ132C2.0	ori	misc_feature	CCCGTAGAAAAGATCAAAGGATCTTCTTGAGATCCTTTTTTTCTGCGCGTAATCTGCTGCTTGCAAACAAAAAAACCACCGCTACCAGCGGTGGTTTGTTTGCCGGATCAAGAGCTACCAACTCTTTTTCCGAAGGTAACTGGCTTCAGCAGAGCGCAGATACCAAATACTGTTCTTCTAGTGTAGCCGTAGTTAGGCCACCACTTCAAGAACTCTGTAGCACCGCCTACATACCTCGCTCTGCTAATCCTGTTACCAGTGGCTGCTGCCAGTGGCGATAAGTCGTGTCTTACCGGGTTGGACTCAAGACGATAGTTACCGGATAAGGCGCAGCGGTCGGGCTGAACGGGGGGTTCGTGCACACAGCCCAGCTTGGAGCGAACGACCTACACCGAACTG…	2389	3062	674	1	forward	forward
pYPQ132C2.0	color: #0080ff	misc_feature	GAGACC	2319	2324	6	1	forward	forward
pYPQ132C2.0	AAGCTTATCGATACCCTCGACCT	misc_feature	AAGCTTATCGATACCCTCGACCT	2291	2313	23	1	reverse	reverse
pYPQ132C2.0	OsU6-2 terminator	terminator	GTCCCTTCGAAGGGCAATTCTGCAGATATCCATCACACTGGCGGCCGCTCGAGGTCGAGGGTATCGATAAGCTT	2240	2313	74	1	forward	forward
pYPQ132C2.0	guide RNA scaffold 2.0 stem loop	stem_loop	GTTTTAGAGCTAGGCCAACATGAGGATCACCCATGTCTGCAGGGCCTAGCAAGTTAAAATAAGGCTAGTCCGTTATCAACTTGGCCAACATGAGGATCACCCATGTCTGCAGGGCCAAGTGGCACCGAGTCGGTGCTTTTTTT	2097	2239	143	1	forward	forward
pYPQ132C2.0	guide RNA cloning site misc structure	misc_structure	GAGACGAGATCTAGTCTGAGTCGACCGTCTCT	2065	2096	32	1	forward	forward
pYPQ132C2.0	TATA box TATA signal	TATA_signal	TATA	2037	2040	4	1	forward	forward
pYPQ132C2.0	OsU6-2 promoter	promoter	GGTACCGAGCTCGGATCCACTAGTAACGGCCGCCAGTGTGCTGGAATTGCCCTTGGATCATGAACCAACGGCCTGGCTGTATTTGGTGGTTGTGTAGGGAGATGGGGAGAAGAAAAGCCCGATTCTCTTCGCTGTGATGGGCTGGATGCATGCGGGGGAGCGGGAGGCCCAAGTACGTGCACGGTGAGCGGCCCACAGGGCGAGTGTGAGCGCGAGAGGCGGGAGGAACAGTTTAGTACCACATTGCCCAGCTAACTCGAACGCGACCAACTTATAAACCCGCGCGCTGTCGCTTGTGT	1765	2063	299	1	forward	forward
pYPQ132C2.0	GGTACCGAGCTCGGATCCACTAG	misc_feature	GGTACCGAGCTCGGATCCACTAG	1765	1787	23	1	forward	forward
pYPQ132C2.0	color: #0080ff	misc_feature	CATG	1761	1764	4	1	forward	forward
pYPQ132C2.0	color: #0080ff	misc_feature	GGTCTC	1754	1759	6	1	forward	forward
pYPQ132C2.0	pTC14_R1 primer	primer_bind	TCTGATGTTACATTGCACAAGA	1703	1724	22	1	forward	forward
pYPQ132C2.0	end	misc_feature	A	1633	1633	1	1	none	none
pYPQ132C2.0	pTC14_F2 primer	primer_bind	CAAGCCTGATTGGGAGAAAA	1607	1626	20	1	forward	forward
pYPQ132C2.0	TetR	misc_feature	ATGAAATCTAACAATGCGCTCATCGTCATCCTCGGCACCGTCACCCTGGATGCTGTAGGCATAGGCTTGGTTATGCCGGTACTGCCGGGCCTCTTGCGGGATATCGTCCATTCCGACAGCATCGCCAGTCACTATGGCGTGCTGCTAGCGCTATATGCGTTGATGCAATTTCTATGCGCACCCGTTCTCGGAGCACTGTCCGACCGCTTTGGCCGCCGCCCAGTCCTGCTCGCTTCGCTACTTGGAGCCACTATCGACTACGCGATCATGGCGACCACACCCGTCCTGTGGATTCTCTACGCCGGACGCATCGTGGCCGGCATCACCGGCGCCACAGGTGCGGTTGCTGGCGCCTATATCGCCGACATCACCGATGGGGAAGATCGGGCTCGCCACTTC…	272	1462	1191	1	forward	forward
pYPQ132C2.0	Tet_ promoter	promoter	TAGTTTA	229	235	7	1	forward	forward
pYPQ132C2.0	start	misc_feature	C	1	1	1	1	none	none
pYPQ132D2.0	pTC14_F1 primer	primer_bind	CCTACTCAGGAGAGCGTTCA	3536	3555	20	1	forward	forward
pYPQ132D2.0	ori	misc_feature	CCCGTAGAAAAGATCAAAGGATCTTCTTGAGATCCTTTTTTTCTGCGCGTAATCTGCTGCTTGCAAACAAAAAAACCACCGCTACCAGCGGTGGTTTGTTTGCCGGATCAAGAGCTACCAACTCTTTTTCCGAAGGTAACTGGCTTCAGCAGAGCGCAGATACCAAATACTGTTCTTCTAGTGTAGCCGTAGTTAGGCCACCACTTCAAGAACTCTGTAGCACCGCCTACATACCTCGCTCTGCTAATCCTGTTACCAGTGGCTGCTGCCAGTGGCGATAAGTCGTGTCTTACCGGGTTGGACTCAAGACGATAGTTACCGGATAAGGCGCAGCGGTCGGGCTGAACGGGGGGTTCGTGCACACAGCCCAGCTTGGAGCGAACGACCTACACCGAACTG…	2467	3140	674	1	forward	forward
pYPQ132D2.0	color: #0080ff	misc_feature	GAGACC	2397	2402	6	1	forward	forward
pYPQ132D2.0	AAGCTTATCGATACCCTCGACCT	misc_feature	AAGCTTATCGATACCCTCGACCT	2369	2391	23	1	reverse	reverse
pYPQ132D2.0	OsU6-2 terminator	terminator	GTCCCTTCGAAGGGCAATTCTGCAGATATCCATCACACTGGCGGCCGCTCGAGGTCGAGGGTATCGATAAGCTT	2318	2391	74	1	forward	forward
pYPQ132D2.0	guide RNA scaffold 2.0 stem loop	stem_loop	GTTTTAGAGCTAGGCCAACATGAGGATCACCCATGTCTGCAGGGCCTAGCAAGTTAAAATAAGGCTAGTCCGTTATCAACTTGGCCAACATGAGGATCACCCATGTCTGCAGGGCCAAGTGGCACCGAGTCGGTGCTTTTTTT	2175	2317	143	1	forward	forward
pYPQ132D2.0	guide RNA cloning site misc structure	misc_structure	GAGACGAGATCTAGTCTGAGTCGACCGTCTCT	2143	2174	32	1	forward	forward
pYPQ132D2.0	OsU3 promoter	promoter	AAGGGATCTTTAAACATACGAACAGATCACTTAAAGTTCTTCTGAAGCAACTTAAAGTTATCAGGCATGCATGGATCTTGGAGGAATCAGATGTGCAGTCAGGGACCATAGCACAGGACAGGCGTCTTCTACTGGTGCTACCAGCAAATGCTGGAAGCCGGGAACACTGGGTACGTTGGAAACCACGTGATGTGGAGTAAGATAAACTGTAGGAGAAAAGCATTTCGTAGTGGGCCATGAAGCCTTTCAGGACATGTATTGCAGTATGGGCCGGCCCATTACGCAATTGGACGACAACAAAGACTAGTATTAGTACCACCTCGGCTATCCACATAGATCAAAGCTGGTTTAAAAGAGTTGTGCAGATGATCCGTGGC	1765	2141	377	1	forward	forward
pYPQ132D2.0	AAGGGATCTTTAAACATACGAAC	promoter	AAGGGATCTTTAAACATACGAAC	1765	1787	23	1	forward	forward
pYPQ132D2.0	color: #0080ff	misc_feature	CATG	1761	1764	4	1	forward	forward
pYPQ132D2.0	color: #0080ff	misc_feature	GGTCTC	1754	1759	6	1	forward	forward
pYPQ132D2.0	pTC14_R1 primer	primer_bind	TCTGATGTTACATTGCACAAGA	1703	1724	22	1	forward	forward
pYPQ132D2.0	end	misc_feature	A	1633	1633	1	1	none	none
pYPQ132D2.0	pTC14_F2 primer	primer_bind	CAAGCCTGATTGGGAGAAAA	1607	1626	20	1	forward	forward
pYPQ132D2.0	TetR	misc_feature	ATGAAATCTAACAATGCGCTCATCGTCATCCTCGGCACCGTCACCCTGGATGCTGTAGGCATAGGCTTGGTTATGCCGGTACTGCCGGGCCTCTTGCGGGATATCGTCCATTCCGACAGCATCGCCAGTCACTATGGCGTGCTGCTAGCGCTATATGCGTTGATGCAATTTCTATGCGCACCCGTTCTCGGAGCACTGTCCGACCGCTTTGGCCGCCGCCCAGTCCTGCTCGCTTCGCTACTTGGAGCCACTATCGACTACGCGATCATGGCGACCACACCCGTCCTGTGGATTCTCTACGCCGGACGCATCGTGGCCGGCATCACCGGCGCCACAGGTGCGGTTGCTGGCGCCTATATCGCCGACATCACCGATGGGGAAGATCGGGCTCGCCACTTC…	272	1462	1191	1	forward	forward
pYPQ132D2.0	Tet_ promoter	promoter	TAGTTTA	229	235	7	1	forward	forward
pYPQ132D2.0	start	misc_feature	C	1	1	1	1	none	none
pYPQ133A2.0	color: #0080ff	misc_feature	CCTACTCAGGAGAGCGTTCA	3755	3774	20	1	forward	forward
pYPQ133A2.0	color: #0080ff	misc_feature	CCCGTAGAAAAGATCAAAGGATCTTCTTGAGATCCTTTTTTTCTGCGCGTAATCTGCTGCTTGCAAACAAAAAAACCACCGCTACCAGCGGTGGTTTGTTTGCCGGATCAAGAGCTACCAACTCTTTTTCCGAAGGTAACTGGCTTCAGCAGAGCGCAGATACCAAATACTGTTCTTCTAGTGTAGCCGTAGTTAGGCCACCACTTCAAGAACTCTGTAGCACCGCCTACATACCTCGCTCTGCTAATCCTGTTACCAGTGGCTGCTGCCAGTGGCGATAAGTCGTGTCTTACCGGGTTGGACTCAAGACGATAGTTACCGGATAAGGCGCAGCGGTCGGGCTGAACGGGGGGTTCGTGCACACAGCCCAGCTTGGAGCGAACGACCTACACCGAACTG…	2686	3359	674	1	forward	forward
pYPQ133A2.0	color: #0080ff	misc_feature	GAGACC	2616	2621	6	1	forward	forward
pYPQ133A2.0	color: #0080ff; direction: LEFT	misc_feature	GCTGATCCTAAATGCTATCAAG	2589	2610	22	1	reverse	reverse
pYPQ133A2.0	terminator	promoter	GGCAAAAATTTTCAGATTTTTTCTTCATCTGTAGATTTCTGGGTTTTTTTTTCCGTTTCGTGAATCATAAGTGAAGTTTTGGATGCAAATCTGCGCGAAAAAAGTTGGACCTGCAATGAGCTTATTTAGATAGCTAAGACAAAGTGATTGGTCCGTTGTTTCAGTTCTGATTGTCAGAGAGTTTGTTTCGAGTCGGCGACACCAATGCGTTTTGTTAACCAGATTTCGGGTAAGAAATGTATCGAGAGTTTGTTTCCAGACGGCTACATCATTTTCTTATGAAGGGTGAAATTAGATAGACCAAAGATTGAAACACAACATTTCTTTCACAAAAATATAATAAACTTGATAGCATTTAGGATCAGC	2245	2610	366	1	forward	forward
pYPQ133A2.0	guide RNA scaffold 2.0 stem loop	stem_loop	GTTTTAGAGCTAGGCCAACATGAGGATCACCCATGTCTGCAGGGCCTAGCAAGTTAAAATAAGGCTAGTCCGTTATCAACTTGGCCAACATGAGGATCACCCATGTCTGCAGGGCCAAGTGGCACCGAGTCGGTGCTTTTTTT	2102	2244	143	1	forward	forward
pYPQ133A2.0	Guid RNA cloning site recomb	misc_recomb	GAGACGAGATCTAGTCTGAGTCGACCGTCTCT	2070	2101	32	1	forward	forward
pYPQ133A2.0	TATA TATA signal	TATA_signal	TTTATATA	2038	2045	8	1	forward	forward
pYPQ133A2.0	-35 signal -35 signal	-35_signal	GTACCACAGCG	2004	2014	11	1	forward	forward
pYPQ133A2.0	AtU6 promoter	terminator	AGAAATCTCAAAATTCCGGCAGAACAATTTTGAATCTCGATCCGTAGAAACCAGACGGTCATTGTTTTAGTTCCACCACGATTATATTTGAAATTTACGTGAGTGTGAGTGAGACTTGCATAAGAAAATAAAATCTTTAGTTGGGAAAAAATTCAATAATATAAATGGGCTTGAGAAGGAAGCGAGGGATAGGCCTTTTTCTAAAATAGGCCCATTTAAGCTATTAACAATCTTCAAAAGTACCACAGCGCTTAGGTAAAGAAAGCAGCTGAGTTTATATATGGTTAGACACGAAGTAGTGATT	1765	2068	304	1	forward	forward
pYPQ133A2.0	color: #0080ff	misc_feature	AGAAATCTCAAAATTCCGGCAGA	1765	1787	23	1	forward	forward
pYPQ133A2.0	color: #0080ff; direction: LEFT	misc_feature	GAGACC	1754	1759	6	1	reverse	reverse
pYPQ133A2.0	color: #0080ff	misc_feature	TCTGATGTTACATTGCACAAGA	1703	1724	22	1	forward	forward
pYPQ133A2.0	M13-rev primer bind	primer_bind	CAGGAAACAGCTATGACCATG	1656	1676	21	1	reverse	reverse
pYPQ133A2.0	T7 primer bind	primer_bind	TGTAATACGACTCACTATAGGG	1636	1657	22	1	reverse	reverse
pYPQ133A2.0	color: #0080ff	misc_feature	CAAGCCTGATTGGGAGAAAA	1607	1626	20	1	forward	forward
pYPQ133A2.0	color: #0080ff	misc_feature	ATGAAATCTAACAATGCGCTCATCGTCATCCTCGGCACCGTCACCCTGGATGCTGTAGGCATAGGCTTGGTTATGCCGGTACTGCCGGGCCTCTTGCGGGATATCGTCCATTCCGACAGCATCGCCAGTCACTATGGCGTGCTGCTAGCGCTATATGCGTTGATGCAATTTCTATGCGCACCCGTTCTCGGAGCACTGTCCGACCGCTTTGGCCGCCGCCCAGTCCTGCTCGCTTCGCTACTTGGAGCCACTATCGACTACGCGATCATGGCGACCACACCCGTCCTGTGGATTCTCTACGCCGGACGCATCGTGGCCGGCATCACCGGCGCCACAGGTGCGGTTGCTGGCGCCTATATCGCCGACATCACCGATGGGGAAGATCGGGCTCGCCACTTC…	272	1462	1191	1	forward	forward
pYPQ133A2.0	color: #0080ff	misc_feature	TAGTTTA	229	235	7	1	forward	forward
pYPQ133B2.0	pTC14_F1 primer	primer_bind	CCTACTCAGGAGAGCGTTCA	3586	3605	20	1	forward	forward
pYPQ133B2.0	ori	misc_feature	CCCGTAGAAAAGATCAAAGGATCTTCTTGAGATCCTTTTTTTCTGCGCGTAATCTGCTGCTTGCAAACAAAAAAACCACCGCTACCAGCGGTGGTTTGTTTGCCGGATCAAGAGCTACCAACTCTTTTTCCGAAGGTAACTGGCTTCAGCAGAGCGCAGATACCAAATACTGTTCTTCTAGTGTAGCCGTAGTTAGGCCACCACTTCAAGAACTCTGTAGCACCGCCTACATACCTCGCTCTGCTAATCCTGTTACCAGTGGCTGCTGCCAGTGGCGATAAGTCGTGTCTTACCGGGTTGGACTCAAGACGATAGTTACCGGATAAGGCGCAGCGGTCGGGCTGAACGGGGGGTTCGTGCACACAGCCCAGCTTGGAGCGAACGACCTACACCGAACTG…	2517	3190	674	1	forward	forward
pYPQ133B2.0	color: #0080ff	misc_feature	GAGACC	2447	2452	6	1	forward	forward
pYPQ133B2.0	AtU3 terminator	terminator	TCCCTTTCCTTTTTTCTTTTTTTTGCCATAAACTTAAATTTGTATATCGATCATTGTAGATATTGAAAACCTAGAACAAACCAACATCCATGTGAATGTCTTTCATGACTGATTTAGAGATAATTCTTGAATTTTGGAACTAGAATCTATAATGAGCCTAAATTAAAACATTGTG	2267	2441	175	1	forward	forward
pYPQ133B2.0	guide RNA scaffold 2.0 stem loop	stem_loop	GTTTTAGAGCTAGGCCAACATGAGGATCACCCATGTCTGCAGGGCCTAGCAAGTTAAAATAAGGCTAGTCCGTTATCAACTTGGCCAACATGAGGATCACCCATGTCTGCAGGGCCAAGTGGCACCGAGTCGGTGCTTTTTTT	2124	2266	143	1	forward	forward
pYPQ133B2.0	guide RNA cloning site misc structure	misc_structure	GAGACGAGATCTAGTCTGAGTCGACCGTCTCT	2092	2123	32	1	forward	forward
pYPQ133B2.0	color: #0080ff	misc_feature	A	2091	2091	1	1	none	none
pYPQ133B2.0	TATA box TATA signal	TATA_signal	TATATATA	2060	2067	8	1	forward	forward
pYPQ133B2.0	color: #0080ff	misc_feature	TCCCACATCG	2026	2035	10	1	forward	forward
pYPQ133B2.0	G to c modified base	modified_base	C	1840	1840	1	1	none	none
pYPQ133B2.0	AtU3 promoter	promoter	TTTACTTTAAATTTTTCTTATGGCTCAGCCTGTGATGGATAACTGAATCAAACAAATGGCGTCTGGGTTTAAGAACATCTGTTTTGGCTATGTTGGACGAAACAAGTGAACTTTTAGGATCAACTTCCGTTTATATACGGAGCTTATATCGAGCAATAAGATAAGTGGGCTTTTTATGTAATTTAATGGGCTATCGTCCATATATTCACTAATACCCATGCCCAGTACCCATGTATGCGTTTCATATAAGCTCCTAATTTCTCCCACATCGCTCAAATCTAAACAAATCTTGTTGTATATATAACACTGAGGGAGCACCATTGGTC	1765	2090	326	1	forward	forward
pYPQ133B2.0	color: #0080ff	misc_feature	GGAC	1761	1764	4	1	forward	forward
pYPQ133B2.0	color: #0080ff	misc_feature	GGTCTC	1754	1759	6	1	forward	forward
pYPQ133B2.0	pTC14_R1 primer	primer_bind	TCTGATGTTACATTGCACAAGA	1703	1724	22	1	forward	forward
pYPQ133B2.0	end	misc_feature	A	1633	1633	1	1	none	none
pYPQ133B2.0	pTC14_F2 primer	primer_bind	CAAGCCTGATTGGGAGAAAA	1607	1626	20	1	forward	forward
pYPQ133B2.0	TetR	misc_feature	ATGAAATCTAACAATGCGCTCATCGTCATCCTCGGCACCGTCACCCTGGATGCTGTAGGCATAGGCTTGGTTATGCCGGTACTGCCGGGCCTCTTGCGGGATATCGTCCATTCCGACAGCATCGCCAGTCACTATGGCGTGCTGCTAGCGCTATATGCGTTGATGCAATTTCTATGCGCACCCGTTCTCGGAGCACTGTCCGACCGCTTTGGCCGCCGCCCAGTCCTGCTCGCTTCGCTACTTGGAGCCACTATCGACTACGCGATCATGGCGACCACACCCGTCCTGTGGATTCTCTACGCCGGACGCATCGTGGCCGGCATCACCGGCGCCACAGGTGCGGTTGCTGGCGCCTATATCGCCGACATCACCGATGGGGAAGATCGGGCTCGCCACTTC…	272	1462	1191	1	forward	forward
pYPQ133B2.0	Tet_ promoter	promoter	TAGTTTA	229	235	7	1	forward	forward
pYPQ133B2.0	start	misc_feature	C	1	1	1	1	none	none
pYPQ133C2.0	pTC14_F1 primer	primer_bind	CCTACTCAGGAGAGCGTTCA	3458	3477	20	1	forward	forward
pYPQ133C2.0	ori	misc_feature	CCCGTAGAAAAGATCAAAGGATCTTCTTGAGATCCTTTTTTTCTGCGCGTAATCTGCTGCTTGCAAACAAAAAAACCACCGCTACCAGCGGTGGTTTGTTTGCCGGATCAAGAGCTACCAACTCTTTTTCCGAAGGTAACTGGCTTCAGCAGAGCGCAGATACCAAATACTGTTCTTCTAGTGTAGCCGTAGTTAGGCCACCACTTCAAGAACTCTGTAGCACCGCCTACATACCTCGCTCTGCTAATCCTGTTACCAGTGGCTGCTGCCAGTGGCGATAAGTCGTGTCTTACCGGGTTGGACTCAAGACGATAGTTACCGGATAAGGCGCAGCGGTCGGGCTGAACGGGGGGTTCGTGCACACAGCCCAGCTTGGAGCGAACGACCTACACCGAACTG…	2389	3062	674	1	forward	forward
pYPQ133C2.0	color: #0080ff	misc_feature	GAGACC	2319	2324	6	1	forward	forward
pYPQ133C2.0	AAGCTTATCGATACCCTCGACCT	misc_feature	AAGCTTATCGATACCCTCGACCT	2291	2313	23	1	reverse	reverse
pYPQ133C2.0	OsU6-2 terminator	terminator	GTCCCTTCGAAGGGCAATTCTGCAGATATCCATCACACTGGCGGCCGCTCGAGGTCGAGGGTATCGATAAGCTT	2240	2313	74	1	forward	forward
pYPQ133C2.0	guide RNA scaffold 2.0 stem loop	stem_loop	GTTTTAGAGCTAGGCCAACATGAGGATCACCCATGTCTGCAGGGCCTAGCAAGTTAAAATAAGGCTAGTCCGTTATCAACTTGGCCAACATGAGGATCACCCATGTCTGCAGGGCCAAGTGGCACCGAGTCGGTGCTTTTTTT	2097	2239	143	1	forward	forward
pYPQ133C2.0	guide RNA cloning site misc structure	misc_structure	GAGACGAGATCTAGTCTGAGTCGACCGTCTCT	2065	2096	32	1	forward	forward
pYPQ133C2.0	TATA box TATA signal	TATA_signal	TATA	2037	2040	4	1	forward	forward
pYPQ133C2.0	OsU6-2 promoter	promoter	GGTACCGAGCTCGGATCCACTAGTAACGGCCGCCAGTGTGCTGGAATTGCCCTTGGATCATGAACCAACGGCCTGGCTGTATTTGGTGGTTGTGTAGGGAGATGGGGAGAAGAAAAGCCCGATTCTCTTCGCTGTGATGGGCTGGATGCATGCGGGGGAGCGGGAGGCCCAAGTACGTGCACGGTGAGCGGCCCACAGGGCGAGTGTGAGCGCGAGAGGCGGGAGGAACAGTTTAGTACCACATTGCCCAGCTAACTCGAACGCGACCAACTTATAAACCCGCGCGCTGTCGCTTGTGT	1765	2063	299	1	forward	forward
pYPQ133C2.0	GGTACCGAGCTCGGATCCACTAG	misc_feature	GGTACCGAGCTCGGATCCACTAG	1765	1787	23	1	forward	forward
pYPQ133C2.0	color: #0080ff	misc_feature	GGAC	1761	1764	4	1	forward	forward
pYPQ133C2.0	color: #0080ff	misc_feature	GGTCTC	1754	1759	6	1	forward	forward
pYPQ133C2.0	pTC14_R1 primer	primer_bind	TCTGATGTTACATTGCACAAGA	1703	1724	22	1	forward	forward
pYPQ133C2.0	end	misc_feature	A	1633	1633	1	1	none	none
pYPQ133C2.0	pTC14_F2 primer	primer_bind	CAAGCCTGATTGGGAGAAAA	1607	1626	20	1	forward	forward
pYPQ133C2.0	TetR	misc_feature	ATGAAATCTAACAATGCGCTCATCGTCATCCTCGGCACCGTCACCCTGGATGCTGTAGGCATAGGCTTGGTTATGCCGGTACTGCCGGGCCTCTTGCGGGATATCGTCCATTCCGACAGCATCGCCAGTCACTATGGCGTGCTGCTAGCGCTATATGCGTTGATGCAATTTCTATGCGCACCCGTTCTCGGAGCACTGTCCGACCGCTTTGGCCGCCGCCCAGTCCTGCTCGCTTCGCTACTTGGAGCCACTATCGACTACGCGATCATGGCGACCACACCCGTCCTGTGGATTCTCTACGCCGGACGCATCGTGGCCGGCATCACCGGCGCCACAGGTGCGGTTGCTGGCGCCTATATCGCCGACATCACCGATGGGGAAGATCGGGCTCGCCACTTC…	272	1462	1191	1	forward	forward
pYPQ133C2.0	Tet_ promoter	promoter	TAGTTTA	229	235	7	1	forward	forward
pYPQ133C2.0	start	misc_feature	C	1	1	1	1	none	none
pYPQ133D2.0	pTC14_F1 primer	primer_bind	CCTACTCAGGAGAGCGTTCA	3536	3555	20	1	forward	forward
pYPQ133D2.0	ori	misc_feature	CCCGTAGAAAAGATCAAAGGATCTTCTTGAGATCCTTTTTTTCTGCGCGTAATCTGCTGCTTGCAAACAAAAAAACCACCGCTACCAGCGGTGGTTTGTTTGCCGGATCAAGAGCTACCAACTCTTTTTCCGAAGGTAACTGGCTTCAGCAGAGCGCAGATACCAAATACTGTTCTTCTAGTGTAGCCGTAGTTAGGCCACCACTTCAAGAACTCTGTAGCACCGCCTACATACCTCGCTCTGCTAATCCTGTTACCAGTGGCTGCTGCCAGTGGCGATAAGTCGTGTCTTACCGGGTTGGACTCAAGACGATAGTTACCGGATAAGGCGCAGCGGTCGGGCTGAACGGGGGGTTCGTGCACACAGCCCAGCTTGGAGCGAACGACCTACACCGAACTG…	2467	3140	674	1	forward	forward
pYPQ133D2.0	color: #0080ff	misc_feature	GAGACC	2397	2402	6	1	forward	forward
pYPQ133D2.0	AAGCTTATCGATACCCTCGACCT	misc_feature	AAGCTTATCGATACCCTCGACCT	2369	2391	23	1	reverse	reverse
pYPQ133D2.0	OsU6-2 terminator	terminator	GTCCCTTCGAAGGGCAATTCTGCAGATATCCATCACACTGGCGGCCGCTCGAGGTCGAGGGTATCGATAAGCTT	2318	2391	74	1	forward	forward
pYPQ133D2.0	guide RNA scaffold 2.0 stem loop	stem_loop	GTTTTAGAGCTAGGCCAACATGAGGATCACCCATGTCTGCAGGGCCTAGCAAGTTAAAATAAGGCTAGTCCGTTATCAACTTGGCCAACATGAGGATCACCCATGTCTGCAGGGCCAAGTGGCACCGAGTCGGTGCTTTTTTT	2175	2317	143	1	forward	forward
pYPQ133D2.0	guide RNA cloning site misc structure	misc_structure	GAGACGAGATCTAGTCTGAGTCGACCGTCTCT	2143	2174	32	1	forward	forward
pYPQ133D2.0	OsU3 promoter	promoter	AAGGGATCTTTAAACATACGAACAGATCACTTAAAGTTCTTCTGAAGCAACTTAAAGTTATCAGGCATGCATGGATCTTGGAGGAATCAGATGTGCAGTCAGGGACCATAGCACAGGACAGGCGTCTTCTACTGGTGCTACCAGCAAATGCTGGAAGCCGGGAACACTGGGTACGTTGGAAACCACGTGATGTGGAGTAAGATAAACTGTAGGAGAAAAGCATTTCGTAGTGGGCCATGAAGCCTTTCAGGACATGTATTGCAGTATGGGCCGGCCCATTACGCAATTGGACGACAACAAAGACTAGTATTAGTACCACCTCGGCTATCCACATAGATCAAAGCTGGTTTAAAAGAGTTGTGCAGATGATCCGTGGC	1765	2141	377	1	forward	forward
pYPQ133D2.0	AAGGGATCTTTAAACATACGAAC	promoter	AAGGGATCTTTAAACATACGAAC	1765	1787	23	1	forward	forward
pYPQ133D2.0	color: #0080ff	misc_feature	GGAC	1761	1764	4	1	forward	forward
pYPQ133D2.0	color: #0080ff	misc_feature	GGTCTC	1754	1759	6	1	forward	forward
pYPQ133D2.0	pTC14_R1 primer	primer_bind	TCTGATGTTACATTGCACAAGA	1703	1724	22	1	forward	forward
pYPQ133D2.0	end	misc_feature	A	1633	1633	1	1	none	none
pYPQ133D2.0	pTC14_F2 primer	primer_bind	CAAGCCTGATTGGGAGAAAA	1607	1626	20	1	forward	forward
pYPQ133D2.0	TetR	misc_feature	ATGAAATCTAACAATGCGCTCATCGTCATCCTCGGCACCGTCACCCTGGATGCTGTAGGCATAGGCTTGGTTATGCCGGTACTGCCGGGCCTCTTGCGGGATATCGTCCATTCCGACAGCATCGCCAGTCACTATGGCGTGCTGCTAGCGCTATATGCGTTGATGCAATTTCTATGCGCACCCGTTCTCGGAGCACTGTCCGACCGCTTTGGCCGCCGCCCAGTCCTGCTCGCTTCGCTACTTGGAGCCACTATCGACTACGCGATCATGGCGACCACACCCGTCCTGTGGATTCTCTACGCCGGACGCATCGTGGCCGGCATCACCGGCGCCACAGGTGCGGTTGCTGGCGCCTATATCGCCGACATCACCGATGGGGAAGATCGGGCTCGCCACTTC…	272	1462	1191	1	forward	forward
pYPQ133D2.0	Tet_ promoter	promoter	TAGTTTA	229	235	7	1	forward	forward
pYPQ133D2.0	start	misc_feature	C	1	1	1	1	none	none
pYPQ141A2.0	attL5	misc_feature	TTAAGCTCGGGCCCAAATAATGATTTTATTTTGACTGATAGTGACCTGTTCGTTGCAACAAATTGATGAGCAATGCTTTTTTATAATGCCAACTTTGTATACAAAAGTTGCCC	3563	3675	113	1	forward	forward
pYPQ141A2.0	M13-F	misc_feature	GTAAAACGACGGCCAG	3545	3560	16	1	forward	forward
pYPQ141A2.0	M13-fwd	primer_bind	TGTAAAACGACGGCCAGT	3544	3561	18	1	forward	forward
pYPQ141A2.0	color: #ff8080	misc_feature	TTCCCAGTCACGACGTTGTAAAAC	3528	3551	24	1	forward	forward
pYPQ141A2.0	pUC origin	misc_feature	CCCGTAGAAAAGATCAAAGGATCTTCTTGAGATCCTTTTTTTCTGCGCGTAATCTGCTGCTTGCAAACAAAAAAACCACCGCTACCAGCGGTGGTTTGTTTGCCGGATCAAGAGCTACCAACTCTTTTTCCGAAGGTAACTGGCTTCAGCAGAGCGCAGATACCAAATACTGTCCTTCTAGTGTAGCCGTAGTTAGGCCACCACTTCAAGAACTCTGTAGCACCGCCTACATACCTCGCTCTGCTAATCCTGTTACCAGTGGCTGCTGCCAGTGGCGATAAGTCGTGTCTTACCGGGTTGGACTCAAGACGATAGTTACCGGATAAGGCGCAGCGGTCGGGCTGAACGGGGGGTTCGTGCACACAGCCCAGCTTGGAGCGAACGACCTACACCGAACTG…	2332	3005	674	1	forward	forward
pYPQ141A2.0	SpnR	misc_feature	ATGCGCTCACGCAACTGGTCCAGAACCTTGACCGAACGCAGCGGTGGTAACGGCGCAGTGGCGGTTTTCATGGCTTGTTATGACTGTTTTTTTGGGGTACAGTCTATGCCTCGGGCATCCAAGCAGCAAGCGCGTTACGCCGTGGGTCGATGTTTGATGTTATGGAGCAGCAACGATGTTACGCAGCAGGGCAGTCGCCCTAAAACAAAGTTAAACATCATGAGGGAAGCGGTGATCGCCGAAGTATCGACTCAACTATCAGAGGTAGTTGGCGTCATCGAGCGCCATCTCGAACCGACGTTGCTGGCCGTACATTTGTACGGCTCCGCAGTGGATGGCGGCCTGAAGCCACACAGTGATATTGATTTGCTGGTTACGGTGACCGTAAGGCTTGATGAA…	1255	2265	1011	1	forward	forward
pYPQ141A2.0	Spn promoter	misc_feature	CCAGCCAGGACAGAAATGCCTCGACTTCGCTGCTGCCCAAGGTTGCCGGGTGACGCACACCGTGGAAACGGATGAAGGCACGAACCCAGTGGACATAAGCCTGTTCGGTTCGTAAGCTGTAATGCAAGTAGCGT	1121	1254	134	1	forward	forward
pYPQ141A2.0	M13-R	misc_feature	CAGGAAACAGCTATGAC	1027	1043	17	1	reverse	reverse
pYPQ141A2.0	M13-rev	primer_bind	CAGGAAACAGCTATGACCATG	1023	1043	21	1	reverse	reverse
pYPQ141A2.0	T7	primer_bind	TGTAATACGACTCACTATAGGG	1003	1024	22	1	reverse	reverse
pYPQ141A2.0	attL2	misc_feature	ACCCAGCTTTCTTGTACAAAGTTGGCATTATAAAAAATAATTGCTCATCAATTTGTTGCAACGAACAGGTCACTATCAGTCAAAATAAAATCATTATTTG	887	986	100	1	forward	forward
pYPQ141A2.0	color: #0000ff; direction: LEFT	misc_feature	GCTGATCCTAAATGCTATCAAG	845	866	22	1	reverse	reverse
pYPQ141A2.0	terminator	promoter	GGCAAAAATTTTCAGATTTTTTCTTCATCTGTAGATTTCTGGGTTTTTTTTTCCGTTTCGTGAATCATAAGTGAAGTTTTGGATGCAAATCTGCGCGAAAAAAGTTGGACCTGCAATGAGCTTATTTAGATAGCTAAGACAAAGTGATTGGTCCGTTGTTTCAGTTCTGATTGTCAGAGAGTTTGTTTCGAGTCGGCGACACCAATGCGTTTTGTTAACCAGATTTCGGGTAAGAAATGTATCGAGAGTTTGTTTCCAGACGGCTACATCATTTTCTTATGAAGGGTGAAATTAGATAGACCAAAGATTGAAACACAACATTTCTTTCACAAAAATATAATAAACTTGATAGCATTTAGGATCAGC	501	866	366	1	forward	forward
pYPQ141A2.0	guide RNA scaffold 2.0 stem loop	stem_loop	GTTTTAGAGCTAGGCCAACATGAGGATCACCCATGTCTGCAGGGCCTAGCAAGTTAAAATAAGGCTAGTCCGTTATCAACTTGGCCAACATGAGGATCACCCATGTCTGCAGGGCCAAGTGGCACCGAGTCGGTGCTTTTTTT	358	500	143	1	forward	forward
pYPQ141A2.0	Guid RNA cloning site recomb	misc_recomb	GAGACGAGATCTAGTCTGAGTCGACCGTCTCT	326	357	32	1	forward	forward
pYPQ141A2.0	TATA TATA signal	TATA_signal	TTTATATA	294	301	8	1	forward	forward
pYPQ141A2.0	-35 signal -35 signal	-35_signal	GTACCACAGCG	260	270	11	1	forward	forward
pYPQ141A2.0	AtU6 promoter	terminator	TAAGAAATCTCAAAATTCCGGCAGAACAATTTTGAATCTCGATCCGTAGAAACCAGACGGTCATTGTTTTAGTTCCACCACGATTATATTTGAAATTTACGTGAGTGTGAGTGAGACTTGCATAAGAAAATAAAATCTTTAGTTGGGAAAAAATTCAATAATATAAATGGGCTTGAGAAGGAAGCGAGGGATAGGCCTTTTTCTAAAATAGGCCCATTTAAGCTATTAACAATCTTCAAAAGTACCACAGCGCTTAGGTAAAGAAAGCAGCTGAGTTTATATATGGTTAGACACGAAGTAGTGATT	19	324	306	1	forward	forward
pYPQ141A2.0	For Left homology arm	misc_feature	CTAGATAACGCAG	1	13	13	1	forward	forward
pYPQ141B2.0	pUC origin	misc_feature	CCCGTAGAAAAGATCAAAGGATCTTCTTGAGATCCTTTTTTTCTGCGCGTAATCTGCTGCTTGCAAACAAAAAAACCACCGCTACCAGCGGTGGTTTGTTTGCCGGATCAAGAGCTACCAACTCTTTTTCCGAAGGTAACTGGCTTCAGCAGAGCGCAGATACCAAATACTGTCCTTCTAGTGTAGCCGTAGTTAGGCCACCACTTCAAGAACTCTGTAGCACCGCCTACATACCTCGCTCTGCTAATCCTGTTACCAGTGGCTGCTGCCAGTGGCGATAAGTCGTGTCTTACCGGGTTGGACTCAAGACGATAGTTACCGGATAAGGCGCAGCGGTCGGGCTGAACGGGGGGTTCGTGCACACAGCCCAGCTTGGAGCGAACGACCTACACCGAACTG…	2324	2997	674	1	forward	forward
pYPQ141B2.0	SpnR	misc_feature	ATGCGCTCACGCAACTGGTCCAGAACCTTGACCGAACGCAGCGGTGGTAACGGCGCAGTGGCGGTTTTCATGGCTTGTTATGACTGTTTTTTTGGGGTACAGTCTATGCCTCGGGCATCCAAGCAGCAAGCGCGTTACGCCGTGGGTCGATGTTTGATGTTATGGAGCAGCAACGATGTTACGCAGCAGGGCAGTCGCCCTAAAACAAAGTTAAACATCATGAGGGAAGCGGTGATCGCCGAAGTATCGACTCAACTATCAGAGGTAGTTGGCGTCATCGAGCGCCATCTCGAACCGACGTTGCTGGCCGTACATTTGTACGGCTCCGCAGTGGATGGCGGCCTGAAGCCACACAGTGATATTGATTTGCTGGTTACGGTGACCGTAAGGCTTGATGAA…	1247	2257	1011	1	forward	forward
pYPQ141B2.0	Spn promoter	misc_feature	CCAGCCAGGACAGAAATGCCTCGACTTCGCTGCTGCCCAAGGTTGCCGGGTGACGCACACCGTGGAAACGGATGAAGGCACGAACCCAGTGGACATAAGCCTGTTCGGTTCGTAAGCTGTAATGCAAGTAGCGT	1113	1246	134	1	forward	forward
pYPQ141B2.0	M13-R	misc_feature	CAGGAAACAGCTATGAC	1019	1035	17	1	reverse	reverse
pYPQ141B2.0	M13-rev	primer_bind	CAGGAAACAGCTATGACCATG	1015	1035	21	1	reverse	reverse
pYPQ141B2.0	T7	primer_bind	TGTAATACGACTCACTATAGGG	995	1016	22	1	reverse	reverse
pYPQ141B2.0	attL2	misc_feature	ACCCAGCTTTCTTGTACAAAGTTGGCATTATAAAAAATAATTGCTCATCAATTTGTTGCAACGAACAGGTCACTATCAGTCAAAATAAAATCATTATTTG	879	978	100	1	forward	forward
pYPQ141B2.0	AtU3 terminator	terminator	TCCCTTTCCTTTTTTCTTTTTTTTGCCATAAACTTAAATTTGTATATCGATCATTGTAGATATTGAAAACCTAGAACAAACCAACATCCATGTGAATGTCTTTCATGACTGATTTAGAGATAATTCTTGAATTTTGGAACTAGAATCTATAATGAGCCTAAATTAAAACATTGTG	684	858	175	1	forward	forward
pYPQ141B2.0	guide RNA scaffold 2.0 stem loop	stem_loop	GTTTTAGAGCTAGGCCAACATGAGGATCACCCATGTCTGCAGGGCCTAGCAAGTTAAAATAAGGCTAGTCCGTTATCAACTTGGCCAACATGAGGATCACCCATGTCTGCAGGGCCAAGTGGCACCGAGTCGGTGCTTTTTTT	541	683	143	1	forward	forward
pYPQ141B2.0	guide RNA cloning site misc structure	misc_structure	GAGACGAGATCTAGTCTGAGTCGACCGTCTCT	509	540	32	1	forward	forward
pYPQ141B2.0	color: #0080ff	misc_feature	A	508	508	1	1	none	none
pYPQ141B2.0	TATA box TATA signal	TATA_signal	TATATATA	477	484	8	1	forward	forward
pYPQ141B2.0	color: #0080ff	misc_feature	TCCCACATCG	443	452	10	1	forward	forward
pYPQ141B2.0	G to c modified base	modified_base	C	257	257	1	1	none	none
pYPQ141B2.0	AtU3 promoter	promoter	TTTACTTTAAATTTTTCTTATGGCTCAGCCTGTGATGGATAACTGAATCAAACAAATGGCGTCTGGGTTTAAGAACATCTGTTTTGGCTATGTTGGACGAAACAAGTGAACTTTTAGGATCAACTTCCGTTTATATACGGAGCTTATATCGAGCAATAAGATAAGTGGGCTTTTTATGTAATTTAATGGGCTATCGTCCATATATTCACTAATACCCATGCCCAGTACCCATGTATGCGTTTCATATAAGCTCCTAATTTCTCCCACATCGCTCAAATCTAAACAAATCTTGTTGTATATATAACACTGAGGGAGCACCATTGGTC	182	507	326	1	forward	forward
pYPQ141B2.0	attL5	misc_feature	TTAAGCTCGGGCCCAAATAATGATTTTATTTTGACTGATAGTGACCTGTTCGTTGCAACAAATTGATGAGCAATGCTTTTTTATAATGCCAACTTTGTATACAAAAGTTGCCC	36	148	113	1	forward	forward
pYPQ141B2.0	M13-fwd	primer_bind	TGTAAAACGACGGCCAGT	17	34	18	1	forward	forward
pYPQ141B2.0	color: #50ff50	misc_feature	TTCCCAGTCACGACGTTGTAAAAC	1	24	24	1	forward	forward
pYPQ141C2.0	pUC origin	misc_feature	CCCGTAGAAAAGATCAAAGGATCTTCTTGAGATCCTTTTTTTCTGCGCGTAATCTGCTGCTTGCAAACAAAAAAACCACCGCTACCAGCGGTGGTTTGTTTGCCGGATCAAGAGCTACCAACTCTTTTTCCGAAGGTAACTGGCTTCAGCAGAGCGCAGATACCAAATACTGTCCTTCTAGTGTAGCCGTAGTTAGGCCACCACTTCAAGAACTCTGTAGCACCGCCTACATACCTCGCTCTGCTAATCCTGTTACCAGTGGCTGCTGCCAGTGGCGATAAGTCGTGTCTTACCGGGTTGGACTCAAGACGATAGTTACCGGATAAGGCGCAGCGGTCGGGCTGAACGGGGGGTTCGTGCACACAGCCCAGCTTGGAGCGAACGACCTACACCGAACTG…	2163	2836	674	1	forward	forward
pYPQ141C2.0	SpnR	misc_feature	ATGCGCTCACGCAACTGGTCCAGAACCTTGACCGAACGCAGCGGTGGTAACGGCGCAGTGGCGGTTTTCATGGCTTGTTATGACTGTTTTTTTGGGGTACAGTCTATGCCTCGGGCATCCAAGCAGCAAGCGCGTTACGCCGTGGGTCGATGTTTGATGTTATGGAGCAGCAACGATGTTACGCAGCAGGGCAGTCGCCCTAAAACAAAGTTAAACATCATGAGGGAAGCGGTGATCGCCGAAGTATCGACTCAACTATCAGAGGTAGTTGGCGTCATCGAGCGCCATCTCGAACCGACGTTGCTGGCCGTACATTTGTACGGCTCCGCAGTGGATGGCGGCCTGAAGCCACACAGTGATATTGATTTGCTGGTTACGGTGACCGTAAGGCTTGATGAA…	1086	2096	1011	1	forward	forward
pYPQ141C2.0	Spn promoter	misc_feature	CCAGCCAGGACAGAAATGCCTCGACTTCGCTGCTGCCCAAGGTTGCCGGGTGACGCACACCGTGGAAACGGATGAAGGCACGAACCCAGTGGACATAAGCCTGTTCGGTTCGTAAGCTGTAATGCAAGTAGCGT	952	1085	134	1	forward	forward
pYPQ141C2.0	M13-R	misc_feature	CAGGAAACAGCTATGAC	858	874	17	1	reverse	reverse
pYPQ141C2.0	M13-rev	primer_bind	CAGGAAACAGCTATGACCATG	854	874	21	1	reverse	reverse
pYPQ141C2.0	T7	primer_bind	TGTAATACGACTCACTATAGGG	834	855	22	1	reverse	reverse
pYPQ141C2.0	attL2	misc_feature	ACCCAGCTTTCTTGTACAAAGTTGGCATTATAAAAAATAATTGCTCATCAATTTGTTGCAACGAACAGGTCACTATCAGTCAAAATAAAATCATTATTTG	718	817	100	1	forward	forward
pYPQ141C2.0	AAGCTTATCGATACCCTCGACCT	misc_feature	AAGCTTATCGATACCCTCGACCT	688	710	23	1	reverse	reverse
pYPQ141C2.0	OsU6-2 terminator	terminator	GTCCCTTCGAAGGGCAATTCTGCAGATATCCATCACACTGGCGGCCGCTCGAGGTCGAGGGTATCGATAAGCTT	637	710	74	1	forward	forward
pYPQ141C2.0	guide RNA scaffold 2.0 stem loop	stem_loop	GTTTTAGAGCTAGGCCAACATGAGGATCACCCATGTCTGCAGGGCCTAGCAAGTTAAAATAAGGCTAGTCCGTTATCAACTTGGCCAACATGAGGATCACCCATGTCTGCAGGGCCAAGTGGCACCGAGTCGGTGCTTTTTTT	494	636	143	1	forward	forward
pYPQ141C2.0	guide RNA cloning site misc structure	misc_structure	GAGACGAGATCTAGTCTGAGTCGACCGTCTCT	462	493	32	1	forward	forward
pYPQ141C2.0	TATA box TATA signal	TATA_signal	TATA	434	437	4	1	forward	forward
pYPQ141C2.0	OsU6-2 promoter	promoter	ACTAGTAACGGCCGCCAGTGTGCTGGAATTGCCCTTGGATCATGAACCAACGGCCTGGCTGTATTTGGTGGTTGTGTAGGGAGATGGGGAGAAGAAAAGCCCGATTCTCTTCGCTGTGATGGGCTGGATGCATGCGGGGGAGCGGGAGGCCCAAGTACGTGCACGGTGAGCGGCCCACAGGGCGAGTGTGAGCGCGAGAGGCGGGAGGAACAGTTTAGTACCACATTGCCCAGCTAACTCGAACGCGACCAACTTATAAACCCGCGCGCTGTCGCTTGTGT	180	460	281	1	forward	forward
pYPQ141C2.0	attL5	misc_feature	TTAAGCTCGGGCCCAAATAATGATTTTATTTTGACTGATAGTGACCTGTTCGTTGCAACAAATTGATGAGCAATGCTTTTTTATAATGCCAACTTTGTATACAAAAGTTGCCC	36	148	113	1	forward	forward
pYPQ141C2.0	M13-fwd	primer_bind	TGTAAAACGACGGCCAGT	17	34	18	1	forward	forward
pYPQ141C2.0	color: #50ff50	misc_feature	TTCCCAGTCACGACGTTGTAAAAC	1	24	24	1	forward	forward
pYPQ141D2.0	pUC origin	misc_feature	CCCGTAGAAAAGATCAAAGGATCTTCTTGAGATCCTTTTTTTCTGCGCGTAATCTGCTGCTTGCAAACAAAAAAACCACCGCTACCAGCGGTGGTTTGTTTGCCGGATCAAGAGCTACCAACTCTTTTTCCGAAGGTAACTGGCTTCAGCAGAGCGCAGATACCAAATACTGTCCTTCTAGTGTAGCCGTAGTTAGGCCACCACTTCAAGAACTCTGTAGCACCGCCTACATACCTCGCTCTGCTAATCCTGTTACCAGTGGCTGCTGCCAGTGGCGATAAGTCGTGTCTTACCGGGTTGGACTCAAGACGATAGTTACCGGATAAGGCGCAGCGGTCGGGCTGAACGGGGGGTTCGTGCACACAGCCCAGCTTGGAGCGAACGACCTACACCGAACTG…	2261	2934	674	1	forward	forward
pYPQ141D2.0	SpnR	misc_feature	ATGCGCTCACGCAACTGGTCCAGAACCTTGACCGAACGCAGCGGTGGTAACGGCGCAGTGGCGGTTTTCATGGCTTGTTATGACTGTTTTTTTGGGGTACAGTCTATGCCTCGGGCATCCAAGCAGCAAGCGCGTTACGCCGTGGGTCGATGTTTGATGTTATGGAGCAGCAACGATGTTACGCAGCAGGGCAGTCGCCCTAAAACAAAGTTAAACATCATGAGGGAAGCGGTGATCGCCGAAGTATCGACTCAACTATCAGAGGTAGTTGGCGTCATCGAGCGCCATCTCGAACCGACGTTGCTGGCCGTACATTTGTACGGCTCCGCAGTGGATGGCGGCCTGAAGCCACACAGTGATATTGATTTGCTGGTTACGGTGACCGTAAGGCTTGATGAA…	1184	2194	1011	1	forward	forward
pYPQ141D2.0	Spn promoter	misc_feature	CCAGCCAGGACAGAAATGCCTCGACTTCGCTGCTGCCCAAGGTTGCCGGGTGACGCACACCGTGGAAACGGATGAAGGCACGAACCCAGTGGACATAAGCCTGTTCGGTTCGTAAGCTGTAATGCAAGTAGCGT	1050	1183	134	1	forward	forward
pYPQ141D2.0	M13-R	misc_feature	CAGGAAACAGCTATGAC	956	972	17	1	reverse	reverse
pYPQ141D2.0	M13-rev	primer_bind	CAGGAAACAGCTATGACCATG	952	972	21	1	reverse	reverse
pYPQ141D2.0	T7	primer_bind	TGTAATACGACTCACTATAGGG	932	953	22	1	reverse	reverse
pYPQ141D2.0	attL2	misc_feature	ACCCAGCTTTCTTGTACAAAGTTGGCATTATAAAAAATAATTGCTCATCAATTTGTTGCAACGAACAGGTCACTATCAGTCAAAATAAAATCATTATTTG	816	915	100	1	forward	forward
pYPQ141D2.0	AAGCTTATCGATACCCTCGACCT	misc_feature	AAGCTTATCGATACCCTCGACCT	786	808	23	1	reverse	reverse
pYPQ141D2.0	OsU6-2 terminator	terminator	GTCCCTTCGAAGGGCAATTCTGCAGATATCCATCACACTGGCGGCCGCTCGAGGTCGAGGGTATCGATAAGCTT	735	808	74	1	forward	forward
pYPQ141D2.0	guide RNA scaffold 2.0 stem loop	stem_loop	GTTTTAGAGCTAGGCCAACATGAGGATCACCCATGTCTGCAGGGCCTAGCAAGTTAAAATAAGGCTAGTCCGTTATCAACTTGGCCAACATGAGGATCACCCATGTCTGCAGGGCCAAGTGGCACCGAGTCGGTGCTTTTTTT	592	734	143	1	forward	forward
pYPQ141D2.0	guide RNA cloning site misc structure	misc_structure	GAGACGAGATCTAGTCTGAGTCGACCGTCTCT	560	591	32	1	forward	forward
pYPQ141D2.0	OsU3 promoter	promoter	AAGGGATCTTTAAACATACGAACAGATCACTTAAAGTTCTTCTGAAGCAACTTAAAGTTATCAGGCATGCATGGATCTTGGAGGAATCAGATGTGCAGTCAGGGACCATAGCACAGGACAGGCGTCTTCTACTGGTGCTACCAGCAAATGCTGGAAGCCGGGAACACTGGGTACGTTGGAAACCACGTGATGTGGAGTAAGATAAACTGTAGGAGAAAAGCATTTCGTAGTGGGCCATGAAGCCTTTCAGGACATGTATTGCAGTATGGGCCGGCCCATTACGCAATTGGACGACAACAAAGACTAGTATTAGTACCACCTCGGCTATCCACATAGATCAAAGCTGGTTTAAAAGAGTTGTGCAGATGATCCGTGGC	182	558	377	1	forward	forward
pYPQ141D2.0	AAGGGATCTTTAAACATACGAAC	promoter	AAGGGATCTTTAAACATACGAAC	182	204	23	1	forward	forward
pYPQ141D2.0	attL5	misc_feature	TTAAGCTCGGGCCCAAATAATGATTTTATTTTGACTGATAGTGACCTGTTCGTTGCAACAAATTGATGAGCAATGCTTTTTTATAATGCCAACTTTGTATACAAAAGTTGCCC	36	148	113	1	forward	forward
pYPQ141D2.0	M13-fwd	primer_bind	TGTAAAACGACGGCCAGT	17	34	18	1	forward	forward
pYPQ141D2.0	color: #50ff50	misc_feature	TTCCCAGTCACGACGTTGTAAAAC	1	24	24	1	forward	forward
